# Supplementary material for: Molecular Architecture of the 40S⋅eIF1⋅eIF3 Translation Initiation Complex
Source: Cell. 2014 Aug 28;158(5):1123–35. doi: 10.1016/j.cell.2014.07.044 (PMC4151992; doi:10.1016/j.cell.2014.07.044)
Supplement: Table S4. Crosslinks Used in this Study, Related to Figure 5 — “Id” denotes the exact amino acid sequence of the crosslinked peptide and the exact position of the crosslink, e.g., AYAVGDVEKAALVK-FNISSHPQSPKR-a9-b11 indicates that the lysine on position 9 in the first peptide was crosslinked with the lysine on position 11 in the second peptide. This is also defined as a “unique crosslink.” It is important to note, that multiple identifications of unique crosslinks within one sample, including technical replicates, were never counted, only multiple identifications of unique crosslinks in different and independent samples. “Protein1” and “Protein2” are the protein identifiers for the cross linked peptides. “Residue 1” and “Residue 2” define the position of the crosslinked lysines within the sequence of the protein. “S. cer._Corr_1” and “S. cer._Corr_2” define the position of the crosslinked lysines within the sequence when the protein is aligned to S. cerevisiae. “Frequency” defines how often a crosslinked residue pair was identified (i.e., its redundancy within our dataset). In the dataset, a unique crosslink is not simply defined by the joined lysine pair, but by the matching identity of the two linked peptides. Therefore, we can have a duplicated or redundant crosslink within the same experiment if the peptide context of a linked lysine pair is different, or alternatively, we can have redundancy between experiments if exactly matching peptides (i.e., unique crosslinks) are independently detected multiple times. “Organism” stands for the species origin of the respective sample. “Id_Score” is a weighted sum of four subscores: xcorrc, xcorrx, match-odds and TIC that is used to assess the quality and match of the composite experimental MS2 spectra with the theoretical spectra as calculated by XQuest. “Confidence Class” indicates the confidence class (high/middle/low) of a crosslink. “FDR” denotes the false-discovery rate as calculated by xProphet. “Median Distance” denotes calculated average Cα-Cα distances in angstrom between link [file mmc2.xlsx]

## Sheet: Sheet1
ID ( Unique cross-link)	Protein1	Protein2	S.cer_Corr_1	S.cer_Corr_2	ID_Score	Frequency	Organism	ID_Score	Confidence Class	Xlink_type	FDR	Median Distance *
SADAKIEHAVESQFGAGR-AKANR-a5-b2	rpS8/eS8	rpS11/uS17	155	26	50.26	11	L.kluyveri	50.26	High	Interlink	0	15.9303
INDTVKIDLASGK-NAEKAEAR-a6-b4	rpS4/eS4	rpS6/eS6	161	223	49.62	8	L.kluyveri/D.hansenii	49.62	High	Interlink	0	20.9738
SADAKIEHAVESQFGAGR-AKANR-a5-b2	rpS8/eS8	rpS11/uS17	155	26	49.59	11	L.kluyveri	49.59	High	Interlink	0	15.9303
SADAKIEHAVESQFGAGR-AKANR-a5-b2	rpS8/eS8	rpS11/uS17	155	26	48.96	11	L.kluyveri/D.hansenii	48.96	High	Interlink	0	15.9303
TIRYPDPNIKINDTVK-NAEKAEAR-a10-b4	rpS4/eS4	rpS6/eS6	155	223	48.36	8	L.kluyveri/D.hansenii	48.36	High	Interlink	0	11.5038
DEKDPKR-KHVSGK-a3-b1	rpS9/uS4	rpS22/uS8	65	119	48.24	11	L.kluyveri/D.hansenii	48.24	High	Interlink	0	16.4966
ITDYIKFDTGKLVYVTGGR-NAEKAEAR-a11-b4	rpS4/eS4	rpS6/eS6	179	223	48.06	16	L.kluyveri/D.hansenii	48.06	High	Interlink	0	14.9026
SADAKIEHAVESQFGAGR-AKANR-a5-b2	rpS8/eS8	rpS11/uS17	155	26	47.73	11	L.kluyveri/D.hansenii	47.73	High	Interlink	0	15.9303
GISFKLQEEER-SFKEPR-a5-b3	rpS17/eS17	rpS0/uS2	72	116	47.49	19	L.kluyveri/D.hansenii	47.49	High	Interlink	0	30.0805
GISFKLQEEER-SFKEPR-a5-b3	rpS17/eS17	rpS0/uS2	72	116	47.36	19	L.kluyveri/D.hansenii	47.36	High	Interlink	0	30.0805
IDLASGKITDYIKFDTGK-VKNAQAQR-a7-b2	rpS4/eS4	rpS6/eS6	168	196	47.29	13	L.kluyveri/D.hansenii	47.29	High	Interlink	0	18.6811
TIRYPDPNIKINDTVK-NAEKAEAR-a10-b4	rpS4/eS4	rpS6/eS6	155	223	46.95	8	L.kluyveri/D.hansenii	46.95	High	Interlink	0	11.5038
SADAKIEHAVESQFGAGR-AKANR-a5-b2	rpS8/eS8	rpS11/uS17	155	26	46.75	11	L.kluyveri	46.75	High	Interlink	0	15.9303
LFNKWSFEDVQVK-DGIIKPVSK-a4-b5	rpS5/uS7	rpS25/eS25	45	90	46.2	8	L.kluyveri	46.2	High	Interlink	0	18.5042
SADAKIEHAVESQFGAGR-AKANR-a5-b2	rpS8/eS8	rpS11/uS17	155	26	46.1	11	L.kluyveri/D.hansenii	46.1	High	Interlink	0	15.9303
GISFKLQEEER-SFKEPR-a5-b3	rpS17/eS17	rpS0/uS2	72	116	46	19	L.kluyveri/D.hansenii	46	High	Interlink	0	30.0805
ITDYIKFDTGKLVYVTGGR-NAEKAEAR-a11-b4	rpS4/eS4	rpS6/eS6	179	223	45.56	16	L.kluyveri	45.56	High	Interlink	0	14.9026
KGVPFVVTHDGR-ALKVK-a1-b3	rpS4/eS4	rpS6/eS6	134	194	45.55	3	L.kluyveri/D.hansenii	45.55	High	Interlink	0	17.973
SADAKIEHAVESQFGAGR-AKANR-a5-b2	rpS8/eS8	rpS11/uS17	155	26	45.55	11	L.kluyveri/D.hansenii	45.55	High	Interlink	0	15.9303
ITDYIKFDTGKLVYVTGGR-NAEKAEAR-a11-b4	rpS4/eS4	rpS6/eS6	179	223	45.49	16	L.kluyveri/D.hansenii	45.49	High	Interlink	0	14.9026
TIRYPDPNIKINDTVK-NAEKAEAR-a10-b4	rpS4/eS4	rpS6/eS6	155	223	45.38	8	L.kluyveri	45.38	High	Interlink	0	11.5038
SADAKIEHAVESQFGAGR-AKANR-a5-b2	rpS8/eS8	rpS11/uS17	155	26	45.35	11	L.kluyveri/D.hansenii	45.35	High	Interlink	0	15.9303
ITDYIKFDTGK-NAEKAEAR-a6-b4	rpS4/eS4	rpS6/eS6	174	223	45.29	10	L.kluyveri/D.hansenii	45.29	High	Interlink	0	10.6348
LFNKWSFEDVQVK-DGIIKPVSK-a4-b5	rpS5/uS7	rpS25/eS25	45	90	45.21	8	L.kluyveri/D.hansenii	45.21	High	Interlink	0	18.5042
KVISNPLLAR-LKYALNGR-a1-b2	rpS24/eS24	rpS4/eS4	11	53	45.1	3	L.kluyveri/D.hansenii	45.1	High	Interlink	0	10.8162
ASKALIER-SFKEPR-a3-b3	rpS17/eS17	rpS0/uS2	14	116	45.07	5	L.kluyveri/D.hansenii	45.07	High	Interlink	0	30.5447
EASAEYAQLLAKR-IDLASGKITDYIK-a12-b7	rpS6/eS6	rpS4/eS4	214	168	44.96	6	L.kluyveri/D.hansenii	44.96	High	Interlink	0	20.0559
DEKDPKR-KHVSGK-a3-b1	rpS9/uS4	rpS22/uS8	65	119	44.95	11	L.kluyveri/D.hansenii	44.95	High	Interlink	0	16.4966
KLMQLAGVEDVYTSSTGSTR-KMNPSPSSQ-a1-b1	rpS2/uS5	rpS30/eS30	186	55	44.88	4	L.kluyveri	44.88	High	Interlink	0	23.5713
ITDYIKFDTGKLVYVTGGR-NAEKAEAR-a11-b4	rpS4/eS4	rpS6/eS6	179	223	44.8	16	L.kluyveri/D.hansenii	44.8	High	Interlink	0	14.9026
INDTVKIDLASGK-NAEKAEAR-a6-b4	rpS4/eS4	rpS6/eS6	161	223	44.75	8	L.kluyveri/D.hansenii	44.75	High	Interlink	0	20.9738
EHLIQKTNETISR-KFAGNAPQR-a6-b1	eIF3a	eIF3c	589	809	44.2	3	L.kluyveri	44.2	High	Interlink	0	18.2518
ITDYIKFDTGK-NAEKAEAR-a6-b4	rpS4/eS4	rpS6/eS6	174	223	43.98	10	L.kluyveri/D.hansenii	43.98	High	Interlink	0	10.6348
RNNNKGSEAAEAEDEE-AKPAAK-a5-b2	rpS9/uS4	eIF3j	179	51	43.78	3	L.kluyveri	43.78	High	Interlink	0	20.4607
LVEGLANDPENKVPLIK-VDAEGKVTK-a12-b6	rpS12/eS12	rpS31/eS31	85	113	43.7	7	L.kluyveri/D.hansenii	43.7	High	Interlink	0	14.9961
ITDYIKFDTGKLVYVTGGR-NAEKAEAR-a11-b4	rpS4/eS4	rpS6/eS6	179	223	43.38	16	L.kluyveri	43.38	High	Interlink	0	14.9026
KLMQLAGVEDVYTSSTGSTR-KMNPSPSSQ-a1-b1	rpS2/uS5	rpS30/eS30	186	55	43.35	4	L.kluyveri	43.35	High	Interlink	0	23.5713
IDLASGKITDYIK-VKNAQAQR-a7-b2	rpS4/eS4	rpS6/eS6	168	196	43.13	13	L.kluyveri/D.hansenii	43.13	High	Interlink	0	18.6811
AVLKFSAHTGATAIAGR-MMEEKAAADAR-a4-b5	rpS0/uS2	eIF3a	88	638	42.96	2	L.kluyveri	42.96	High	Interlink	0	20.0321
VKADRDESSPYAAMLAAQDVAAK-VAKSNR-a2-b3	rpS14/uS11	rpS5/uS7	50	222	42.84	7	L.kluyveri	42.84	High	Interlink	0	18.0824
ITDYIKFDTGKLVYVTGGR-NAEKAEAR-a11-b4	rpS4/eS4	rpS6/eS6	179	223	42.82	16	L.kluyveri	42.82	High	Interlink	0	14.9026
VKADRDESSPYAAMLAAQDVAAK-VAKSNR-a2-b3	rpS14/uS11	rpS5/uS7	50	222	42.62	7	L.kluyveri/D.hansenii	42.62	High	Interlink	0	18.0824
VIIKFLQVMQK-YLVGGNKVQK-a4-b7	rpS22/uS8	rpS7/eS7	36	149	42.48	2	L.kluyveri/D.hansenii	42.48	High	Interlink	0	15.9507
ITDYIKFDTGKLVYVTGGR-NAEKAEAR-a11-b4	rpS4/eS4	rpS6/eS6	179	223	42.37	16	L.kluyveri/D.hansenii	42.37	High	Interlink	0	14.9026
INDTVKIDLASGK-NAEKAEAR-a6-b4	rpS4/eS4	rpS6/eS6	161	223	42.36	8	L.kluyveri	42.36	High	Interlink	0	20.9738
AVLKFSAHTGATAIAGR-MMEEKAAADAR-a4-b5	rpS0/uS2	eIF3a	88	638	42.14	2	L.kluyveri	42.14	High	Interlink	0	20.0321
TIRYPDPNIKINDTVK-NAEKAEAR-a10-b4	rpS4/eS4	rpS6/eS6	155	223	42.11	8	L.kluyveri	42.11	High	Interlink	0	11.5038
IDLASGKITDYIK-VKNAQAQR-a7-b2	rpS4/eS4	rpS6/eS6	168	196	42.11	13	L.kluyveri/D.hansenii	42.11	High	Interlink	0	18.6811
VKADRDESSPYAAMLAAQDVAAK-VAKSNR-a2-b3	rpS14/uS11	rpS5/uS7	50	222	42.02	7	L.kluyveri/D.hansenii	42.02	High	Interlink	0	18.0824
KVISNPLLAR-LKYALNGR-a1-b2	rpS24/eS24	rpS4/eS4	11	53	42	3	L.kluyveri/D.hansenii	42	High	Interlink	0	10.8162
GISFKLQEEERER-SFKEPR-a5-b3	rpS17/eS17	rpS0/uS2	72	116	42	19	L.kluyveri	42	High	Interlink	0	30.0805
ITDYIKFDTGK-NAEKAEAR-a6-b4	rpS4/eS4	rpS6/eS6	174	223	41.99	10	L.kluyveri/D.hansenii	41.99	High	Interlink	0	10.6348
LVEGLANDPENKVPLIK-VDAEGKVTK-a12-b6	rpS12/eS12	rpS31/eS31	85	113	41.97	7	L.kluyveri/D.hansenii	41.97	High	Interlink	0	14.9961
VKADRDESSPYAAMLAAQDVAAK-VAKSNR-a2-b3	rpS14/uS11	rpS5/uS7	50	222	41.96	7	L.kluyveri	41.96	High	Interlink	0	18.0824
ITDYIKFDTGKLVYVTGGR-NAEKAEAR-a11-b4	rpS4/eS4	rpS6/eS6	179	223	41.95	16	L.kluyveri/D.hansenii	41.95	High	Interlink	0	14.9026
GISFKLQEEERER-SFKEPR-a5-b3	rpS17/eS17	rpS0/uS2	72	116	41.89	19	L.kluyveri/D.hansenii	41.89	High	Interlink	0	30.0805
ITDYIKFDTGK-NAEKAEAR-a6-b4	rpS4/eS4	rpS6/eS6	174	223	41.84	10	L.kluyveri	41.84	High	Interlink	0	10.6348
IDLASGKITDYIK-VKNAQAQR-a7-b2	rpS4/eS4	rpS6/eS6	168	196	41.81	13	L.kluyveri/D.hansenii	41.81	High	Interlink	0	18.6811
LESEKHIDFAR-SNQGKEDLKK-a5-b5	rpS9/uS4	eIF3b	154	497	41.8	3	L.kluyveri	41.8	High	Interlink	0	18.3529
LFNKWSFEDVQVK-DGIIKPVSK-a4-b5	rpS5/uS7	rpS25/eS25	45	90	41.78	8	L.kluyveri/D.hansenii	41.78	High	Interlink	0	18.5042
ASKALIER-SFKEPR-a3-b3	rpS17/eS17	rpS0/uS2	14	116	41.72	5	L.kluyveri/D.hansenii	41.72	High	Interlink	0	30.5447
TSGKSGSVTVR-IIKAK-a4-b3	rpS2/uS5	rpS21/eS21	163	25	41.7	2	L.kluyveri/D.hansenii	41.7	High	Interlink	0	21.9499
FDTGKLVYVTGGR-NAEKAEAR-a5-b4	rpS4/eS4	rpS6/eS6	179	223	41.7	16	L.kluyveri/D.hansenii	41.7	High	Interlink	0	14.9026
LFNKWSFEDVQVK-DGIIKPVSK-a4-b5	rpS5/uS7	rpS25/eS25	45	90	41.68	8	L.kluyveri	41.68	High	Interlink	0	18.5042
INDTVKIDLASGK-NAEKAEAR-a6-b4	rpS4/eS4	rpS6/eS6	161	223	41.67	8	L.kluyveri	41.67	High	Interlink	0.043	20.9738
EHLIQKTNETISR-KFAGNAPQR-a6-b1	eIF3a	eIF3c	589	809	41.62	3	L.kluyveri	41.62	High	Interlink	0	18.2518
EASAEYAQLLAKR-IDLASGKITDYIK-a12-b7	rpS6/eS6	rpS4/eS4	214	168	41.56	6	L.kluyveri/D.hansenii	41.56	High	Interlink	0	20.0559
KDQYVPDVSALDLSHSK-MMEEKAAADAR-a1-b5	rpS17/eS17	eIF3a	81	638	41.52	3	L.kluyveri	41.52	High	Interlink	0	19.3751
TIRYPDPNIKINDTVK-NAEKAEAR-a10-b4	rpS4/eS4	rpS6/eS6	155	223	41.47	8	L.kluyveri/D.hansenii	41.47	High	Interlink	0	11.5038
ITDYIKFDTGKLVYVTGGR-NAEKAEAR-a6-b4	rpS4/eS4	rpS6/eS6	174	223	41.46	10	L.kluyveri/D.hansenii	41.46	High	Interlink	0	10.6348
IDLASGKITDYIK-VKNAQAQR-a7-b2	rpS4/eS4	rpS6/eS6	168	196	41.43	13	L.kluyveri/D.hansenii	41.43	High	Interlink	0	18.6811
TIRYPDPNIKINDTVK-NAEKAEAR-a10-b4	rpS4/eS4	rpS6/eS6	155	223	41.35	8	L.kluyveri/D.hansenii	41.35	High	Interlink	0	11.5038
HVKVDGKVR-VKNAQAQR-a3-b2	rpS4/eS4	rpS6/eS6	71	196	41.35	3	L.kluyveri/D.hansenii	41.35	High	Interlink	0	27.9178
VKADRDESSPYAAMLAAQDVAAK-VAKSNR-a2-b3	rpS14/uS11	rpS5/uS7	50	222	41.34	7	L.kluyveri/D.hansenii	41.34	High	Interlink	0	18.0824
DEKDPKR-KHVSGK-a3-b1	rpS9/uS4	rpS22/uS8	65	119	41.3	11	L.kluyveri/D.hansenii	41.3	High	Interlink	0	16.4966
IDLASGKITDYIK-VKNAQAQR-a7-b2	rpS4/eS4	rpS6/eS6	168	196	41.28	13	L.kluyveri	41.28	High	Interlink	0	18.6811
INDTVKIDLASGK-NAEKAEAR-a6-b4	rpS4/eS4	rpS6/eS6	161	223	41.09	8	L.kluyveri/D.hansenii	41.09	High	Interlink	0	20.9738
GISFKLQEEER-SFKEPR-a5-b3	rpS17/eS17	rpS0/uS2	72	116	40.99	19	L.kluyveri	40.99	High	Interlink	0.043	30.0805
RNNNKGSEAAEAEDEE-AKPAAK-a5-b2	rpS9/uS4	eIF3j	179	51	40.86	3	L.kluyveri	40.86	High	Interlink	0.043	20.4607
TIRYPDPNIKINDTVK-NAEKAEAR-a10-b4	rpS4/eS4	rpS6/eS6	155	223	40.85	8	L.kluyveri	40.85	High	Interlink	0.043	11.5038
GISFKLQEEERER-SFKEPR-a5-b3	rpS17/eS17	rpS0/uS2	72	116	40.82	19	L.kluyveri/D.hansenii	40.82	High	Interlink	0	30.0805
IDLASGKITDYIK-VKNAQAQR-a7-b2	rpS4/eS4	rpS6/eS6	168	196	40.71	13	L.kluyveri	40.71	High	Interlink	0	18.6811
LFNKWSFEDVQVK-DGIIKPVSK-a4-b5	rpS5/uS7	rpS25/eS25	45	90	40.68	8	L.kluyveri/D.hansenii	40.68	High	Interlink	0	18.5042
GISFKLQEEERER-SFKEPR-a5-b3	rpS17/eS17	rpS0/uS2	72	116	40.65	19	L.kluyveri/D.hansenii	40.65	High	Interlink	0	30.0805
LESEKHIDFAR-SNQGKEDLKK-a5-b5	rpS9/uS4	eIF3b	154	497	40.61	3	L.kluyveri	40.61	High	Interlink	0	18.3529
INDTVKIDLASGK-NAEKAEAR-a6-b4	rpS4/eS4	rpS6/eS6	161	223	40.5	8	L.kluyveri	40.5	High	Interlink	0	20.9738
GIVLEKIGIESK-LKAVR-a6-b2	rpS23/uS12	rpS5/uS7	56	109	40.48	1	L.kluyveri/D.hansenii	40.48	High	Interlink	0	100.833
GISFKLQEEERER-SFKEPR-a5-b3	rpS17/eS17	rpS0/uS2	72	116	40.43	19	L.kluyveri/D.hansenii	40.43	High	Interlink	0	30.0805
EASAEYAQLLAKR-IDLASGKITDYIK-a12-b7	rpS6/eS6	rpS4/eS4	214	168	40.34	6	L.kluyveri	40.34	High	Interlink	0	20.0559
GISFKLQEEER-SFKEPR-a5-b3	rpS17/eS17	rpS0/uS2	72	116	40.33	19	L.kluyveri	40.33	High	Interlink	0	30.0805
KLMQLAGVEDVYTSSTGSTR-KMNPSPSSQ-a1-b1	rpS2/uS5	rpS30/eS30	187	55	40.31	4	L.kluyveri/D.hansenii	40.31	High	Interlink	0	26.6942
KGVPFVVTHDGR-ALKVK-a1-b3	rpS4/eS4	rpS6/eS6	134	194	40.27	3	L.kluyveri/D.hansenii	40.27	High	Interlink	0	17.973
LFNKWSFEDVQVK-DGIIKPVSK-a4-b5	rpS5/uS7	rpS25/eS25	45	90	40.26	8	L.kluyveri/D.hansenii	40.26	High	Interlink	0	18.5042
KLMQLAGVEDVYTSSTGSTR-KMNPSPSSQ-a1-b1	rpS2/uS5	rpS30/eS30	186	55	40.24	4	L.kluyveri	40.24	High	Interlink	0	23.5713
FDTGKLVYVTGGR-NAEKAEAR-a5-b4	rpS4/eS4	rpS6/eS6	179	223	40.19	16	L.kluyveri/D.hansenii	40.19	High	Interlink	0	14.9026
FDTGKLVYVTGGR-NAEKAEAR-a5-b4	rpS4/eS4	rpS6/eS6	179	223	40.1	16	L.kluyveri/D.hansenii	40.1	High	Interlink	0	14.9026
IDLASGKITDYIKFDTGK-VKNAQAQR-a7-b2	rpS4/eS4	rpS6/eS6	168	196	40.1	13	L.kluyveri/D.hansenii	40.1	High	Interlink	0	18.6811
EHLIQKTNETISR-KFAGNAPQR-a6-b1	eIF3a	eIF3c	589	809	40.1	3	L.kluyveri	40.1	High	Interlink	0	18.2518
KLMQLAGVEDVYTSSTGSTR-KMNPSPSSQ-a1-b1	rpS2/uS5	rpS30/eS30	187	55	40.09	4	L.kluyveri/D.hansenii	40.09	High	Interlink	0	26.6942
KGVPFVVTHDGR-ALKVK-a1-b3	rpS4/eS4	rpS6/eS6	134	194	40.07	3	L.kluyveri/D.hansenii	40.07	High	Interlink	0	17.973
KKDELER-KSHKDK-a2-b1	rpS5/uS7	rpS25/eS25	214	30	40.02	2	L.kluyveri/D.hansenii	40.02	High	Interlink	0	20.3727
EASAEYAQLLAKR-IDLASGKITDYIK-a12-b7	rpS6/eS6	rpS4/eS4	214	168	40	6	L.kluyveri/D.hansenii	40	High	Interlink	0	20.0559
TRQLEEEKLR-LNEKK-a8-b4	eIF3a	eIF3c	612	808	39.98	5	L.kluyveri	39.98	High	Interlink	0	18.0921
IDLASGKITDYIK-VKNAQAQR-a7-b2	rpS4/eS4	rpS6/eS6	168	196	39.97	13	L.kluyveri	39.97	High	Interlink	0.043	18.6811
GISFKLQEEERER-SFKEPR-a5-b3	rpS17/eS17	rpS0/uS2	72	116	39.94	19	L.kluyveri/D.hansenii	39.94	High	Interlink	0.024	30.0805
ITDYIKFDTGK-NAEKAEAR-a6-b4	rpS4/eS4	rpS6/eS6	174	223	39.85	10	L.kluyveri	39.85	High	Interlink	0.043	10.6348
IDLASGKITDYIKFDTGK-VKNAQAQR-a7-b2	rpS4/eS4	rpS6/eS6	168	196	39.82	13	L.kluyveri	39.82	High	Interlink	0	18.6811
GISFKLQEEERER-SFKEPR-a5-b3	rpS17/eS17	rpS0/uS2	72	116	39.74	19	L.kluyveri	39.74	High	Interlink	0.043	30.0805
FLKNANYSDSEDSDDEGR-ILKVLK-a3-b3	eIF3c	eIF1	92	56	39.65	5	L.kluyveri/D.hansenii	39.65	High	Interlink	0.029	20.2592
GISFKLQEEERER-SFKEPR-a5-b3	rpS17/eS17	rpS0/uS2	72	116	39.55	19	L.kluyveri	39.55	High	Interlink	0	30.0805
FDTGKLVYVTGGR-NAEKAEAR-a5-b4	rpS4/eS4	rpS6/eS6	179	223	39.45	16	L.kluyveri/D.hansenii	39.45	High	Interlink	0.024	14.9026
FDTGKLVYVTGGR-NAEKAEAR-a5-b4	rpS4/eS4	rpS6/eS6	179	223	39.42	16	L.kluyveri	39.42	High	Interlink	0	14.9026
KDQYVPDVSALDLSHSK-MMEEKAAADAR-a1-b5	rpS17/eS17	eIF3a	81	638	39.42	3	L.kluyveri	39.42	High	Interlink	0	19.3751
FLKNANYSDSEDSDDEGR-ILKVLKK-a3-b3	eIF3c	eIF1	92	56	39.38	5	L.kluyveri/D.hansenii	39.38	High	Interlink	0.029	20.2592
VKADRDESSPYAAMLAAQDVAAK-VAKSNR-a2-b3	rpS14/uS11	rpS5/uS7	50	222	39.37	7	L.kluyveri/D.hansenii	39.37	High	Interlink	0	18.0824
TAKEVASAIR-AKSMK-a3-b2	rpS2/uS5	rpS3/uS3	119	148	39.37	8	L.kluyveri/D.hansenii	39.37	High	Interlink	0.024	18.0751
VIIKFLQVMQK-YLVGGNKVQK-a4-b7	rpS22/uS8	rpS7/eS7	36	148	39.35	3	L.kluyveri	39.35	High	Interlink	0	12.8613
VIIKFLQVMQK-YLVGGNKVQK-a4-b7	rpS22/uS8	rpS7/eS7	36	148	39.33	3	L.kluyveri	39.33	High	Interlink	0.043	12.8613
TKTPGPGGQAALR-LLKAEK-a2-b3	rpS14/uS11	eIF3b	93	564	39.33	1	L.kluyveri/D.hansenii	39.33	High	Interlink	0	124.407
INDTVKIDLASGK-ASSLKA-a6-b5	rpS4/eS4	rpS6/eS6	161	235	39.26	16	L.kluyveri/D.hansenii	39.26	High	Interlink	0	20.9738
FDTGKLVYVTGGR-NAEKAEAR-a5-b4	rpS4/eS4	rpS6/eS6	179	223	39.25	16	L.kluyveri	39.25	High	Interlink	0.043	14.9026
ETEEKGWVPVTK-IMRDPSKNR-a5-b7	rpS2/uS5	rpS3/uS3	33	194	39.25	12	L.kluyveri	39.25	High	Interlink	0	20.7482
TRQLEEEKLR-LNEKK-a8-b4	eIF3a	eIF3c	612	808	39.14	5	L.kluyveri	39.14	High	Interlink	0	18.0921
TRQLEEEKLR-LNEKK-a8-b4	eIF3a	eIF3c	612	808	39.09	5	L.kluyveri	39.09	High	Interlink	0.043	18.0921
ASKALIER-SFKEPR-a3-b3	rpS17/eS17	rpS0/uS2	14	116	38.96	5	L.kluyveri/D.hansenii	38.96	High	Interlink	0	30.5447
ETEEKGWVPVTK-IMRDPSKNR-a5-b7	rpS2/uS5	rpS3/uS3	33	194	38.83	12	L.kluyveri	38.83	High	Interlink	0.043	20.7482
INELTLLVQKR-NYGKGSR-a10-b4	rpS3/uS3	rpS29/uS14	75	16	38.82	1	L.kluyveri/D.hansenii	38.82	High	Interlink	0	28.5475
HEGGFDLVHIKDSLDNTFVTR-AGKVK-a11-b3	rpS4/eS4	rpS30/eS30	211	13	38.79	9	L.kluyveri/D.hansenii	38.79	High	Interlink	0	94.0657
SADAKIEHAVESQFGAGR-KQVGVGK-a5-b1	rpS8/eS8	rpS19/eS19	155	68	38.77	4	L.kluyveri/D.hansenii	38.77	High	Interlink	0	207.468
FDTGKLVYVTGGR-NAEKAEAR-a5-b4	rpS4/eS4	rpS6/eS6	179	223	38.74	16	L.kluyveri/D.hansenii	38.74	High	Interlink	0	14.9026
TAKEVASAIR-AKSMK-a3-b2	rpS2/uS5	rpS3/uS3	119	148	38.68	8	L.kluyveri/D.hansenii	38.68	High	Interlink	0.029	18.0751
AVLKFSAHTGATAIAGR-KDQYVPDVSALDLSHSK-a4-b1	rpS0/uS2	rpS17/eS17	88	81	38.63	5	L.kluyveri	38.63	High	Interlink	0	21.112
ETEEKGWVPVTK-IMRDPSKNR-a5-b7	rpS2/uS5	rpS3/uS3	33	194	38.53	12	L.kluyveri/D.hansenii	38.53	High	Interlink	0.024	20.7482
NAGLGFKTPK-ASSLKA-a7-b5	rpS11/uS17	rpS6/eS6	43	235	38.52	5	L.kluyveri/D.hansenii	38.52	High	Interlink	0	26.5047
TAKEVASAIR-AKSMK-a3-b2	rpS2/uS5	rpS3/uS3	119	148	38.44	8	L.kluyveri	38.44	High	Interlink	0.043	18.0751
VIIKFLQVMQK-YLVGGNKVQK-a4-b7	rpS22/uS8	rpS7/eS7	36	149	38.44	2	L.kluyveri/D.hansenii	38.44	High	Interlink	0	15.9507
ITDYIKFDTGK-NAEKAEAR-a6-b4	rpS4/eS4	rpS6/eS6	174	223	38.41	10	L.kluyveri/D.hansenii	38.41	High	Interlink	0.02	10.6348
KLMQLAGVEDVYTSSTGSTR-KMNPSPSSQ-a1-b1	rpS2/uS5	rpS30/eS30	187	55	38.41	4	L.kluyveri/D.hansenii	38.41	High	Interlink	0	26.6942
ETEEKGWVPVTK-DPSKNR-a5-b4	rpS2/uS5	rpS3/uS3	33	194	38.4	12	L.kluyveri/D.hansenii	38.4	High	Interlink	0.029	20.7482
LFNKWSFEDVQVK-DGIIKPVSK-a4-b5	rpS5/uS7	rpS25/eS25	45	90	38.3	8	L.kluyveri	38.3	High	Interlink	0	18.5042
DEKDPKR-RKHVSGK-a3-b2	rpS9/uS4	rpS22/uS8	65	119	38.28	11	L.kluyveri/D.hansenii	38.28	High	Interlink	0	16.4966
EASAEYAQLLAKR-IDLASGKITDYIK-a12-b7	rpS6/eS6	rpS4/eS4	214	168	38.17	6	L.kluyveri/D.hansenii	38.17	High	Interlink	0	20.0559
HEGGFDLVHIKDSLDNTFVTR-AGKVK-a11-b3	rpS4/eS4	rpS30/eS30	211	13	38.17	9	L.kluyveri/D.hansenii	38.17	High	Interlink	0	94.0657
AVLKFSAHTGATAIAGR-KDQYVPDVSALDLSHSK-a4-b1	rpS0/uS2	rpS17/eS17	88	81	38.11	5	L.kluyveri/D.hansenii	38.11	High	Interlink	0.024	21.112
DLENYNDLKQR-IGGKR-a9-b4	eIF3a	rpS8/eS8	757	41	38.1	1	L.kluyveri/D.hansenii	38.1	High	Interlink	0	142.05
DVKSNQGKEDLKK-DLLTRDEKDPKR-a8-b8	eIF3b	rpS9/uS4	497	65	38.04	2	L.kluyveri	38.04	High	Interlink	0.025	23.2355
IDLASGKITDYIK-VKNAQAQR-a7-b2	rpS4/eS4	rpS6/eS6	168	196	38.02	13	L.kluyveri/D.hansenii	38.02	High	Interlink	0	18.6811
ASKALIER-SFKEPR-a3-b3	rpS17/eS17	rpS0/uS2	14	116	38.01	5	L.kluyveri/D.hansenii	38.01	High	Interlink	0.024	30.5447
MMEEKAAADAR-EGKFEAR-a5-b3	eIF3a	eIF3i	638	272	37.81	1	L.kluyveri	37.81	High	Interlink	0.037	87.8466
DLLTRDEKDPK-RKHVSGK-a8-b2	rpS9/uS4	rpS22/uS8	65	119	37.79	11	L.kluyveri/D.hansenii	37.79	High	Interlink	0	16.4966
HEGGFDLVHIKDSLDNTFVTR-AGKVK-a11-b3	rpS4/eS4	rpS30/eS30	211	13	37.68	9	L.kluyveri	37.68	High	Interlink	0.037	94.0657
IDLASGKITDYIKFDTGK-VKNAQAQR-a13-b2	rpS4/eS4	rpS6/eS6	174	196	37.66	1	L.kluyveri/D.hansenii	37.66	High	Interlink	0.024	34.8739
ITDYIKFDTGK-NAEKAEAR-a6-b4	rpS4/eS4	rpS6/eS6	174	223	37.6	10	L.kluyveri/D.hansenii	37.6	High	Interlink	0	10.6348
KKDELER-KSHKDK-a2-b1	rpS5/uS7	rpS25/eS25	214	30	37.55	2	L.kluyveri/D.hansenii	37.55	High	Interlink	0.024	20.3727
AAAALAGGKK-KKDELER-a9-b2	rpS25/eS25	rpS5/uS7	21	214	37.53	4	L.kluyveri	37.53	High	Interlink	0.025	20.3727
INDTVKIDLASGK-ASSLKA-a6-b5	rpS4/eS4	rpS6/eS6	161	235	37.43	16	L.kluyveri/D.hansenii	37.43	High	Interlink	0.029	20.9738
GISFKLQEEER-SFKEPR-a5-b3	rpS17/eS17	rpS0/uS2	72	116	37.43	19	L.kluyveri	37.43	High	Interlink	0.037	30.0805
GISFKLQEEERERK-SFKEPR-a5-b3	rpS17/eS17	rpS0/uS2	72	116	37.39	19	L.kluyveri	37.39	High	Interlink	0.043	30.0805
FDTGKLVYVTGGR-NAEKAEAR-a5-b4	rpS4/eS4	rpS6/eS6	179	223	37.38	16	L.kluyveri	37.38	High	Interlink	0.037	14.9026
INDTVKIDLASGK-RASSLKA-a6-b6	rpS4/eS4	rpS6/eS6	161	235	37.37	16	L.kluyveri	37.37	High	Interlink	0.037	20.9738
VKADRDESSPYAAMLAAQDVAAK-VAKSNR-a2-b3	rpS14/uS11	rpS5/uS7	50	222	37.34	7	L.kluyveri	37.34	High	Interlink	0.043	18.0824
ETEEKGWVPVTK-IMRDPSKNR-a5-b7	rpS2/uS5	rpS3/uS3	33	194	37.33	12	L.kluyveri	37.33	High	Interlink	0.037	20.7482
LGLAKSVHHAR-HTKSR-a5-b3	rpS9/uS4	eIF3b	120	420	37.3	2	L.kluyveri/D.hansenii	37.3	High	Interlink	0.029	12.2771
DKDAKFR-SAKDK-a5-b3	rpS13/uS15	eIF3c	112	116	37.28	3	L.kluyveri/D.hansenii	37.28	High	Interlink	0.029	27.4541
ETEEKGWVPVTK-IMRDPSKNR-a5-b7	rpS2/uS5	rpS3/uS3	33	194	37.25	12	L.kluyveri/D.hansenii	37.25	High	Interlink	0.029	20.7482
RNNNKGSEAAEAEDEE-GGTATGGAGKKKAK-a5-b12	rpS9/uS4	eIF3j	179	232	37.19	2	L.kluyveri	37.19	High	Interlink	0.025	20.6076
VIIKFLQVMQK-YLVGGNKVQK-a4-b7	rpS22/uS8	rpS7/eS7	36	148	37.14	3	L.kluyveri	37.14	High	Interlink	0.025	12.8613
ITDYIKFDTGK-NAEKAEAR-a6-b4	rpS4/eS4	rpS6/eS6	174	223	37.08	10	L.kluyveri	37.08	High	Interlink	0.037	10.6348
LDAELKLAGEYGLK-KMNPSPSSQ-a6-b1	rpS9/uS4	rpS30/eS30	29	55	37.06	6	L.kluyveri/D.hansenii	37.06	High	Interlink	0.024	17.4504
VKNAQAQR-VDGKVR-a2-b4	rpS6/eS6	rpS4/eS4	196	75	37	5	L.kluyveri/D.hansenii	37	High	Interlink	0.02	23.1095
ETEEKGWVPVTK-IMRDPSKNR-a5-b7	rpS2/uS5	rpS3/uS3	33	194	37	12	L.kluyveri/D.hansenii	37	High	Interlink	0	20.7482
RNNNKGSEAAEAEDEE-GGTATGGAGKKK-a5-b10	rpS9/uS4	eIF3j	179	230	36.98	4	L.kluyveri/D.hansenii	36.98	High	Interlink	0.053	20.6076
GISFKLQEEER-SFKEPR-a5-b3	rpS17/eS17	rpS0/uS2	72	116	36.94	19	L.kluyveri/D.hansenii	36.94	High	Interlink	0	30.0805
DEKDPKR-RKHVSGK-a3-b2	rpS9/uS4	rpS22/uS8	65	119	36.81	11	L.kluyveri/D.hansenii	36.81	High	Interlink	0.02	16.4966
LVEGLANDPENKVPLIK-VDAEGKVTK-a12-b6	rpS12/eS12	rpS31/eS31	85	113	36.75	7	L.kluyveri	36.75	High	Interlink	0.037	14.9961
ASKALIER-SFKEPR-a3-b3	rpS17/eS17	rpS0/uS2	14	116	36.74	5	L.kluyveri/D.hansenii	36.74	High	Interlink	0.022	30.5447
EASAEYAQLLAKR-IDLASGKITDYIK-a12-b7	rpS6/eS6	rpS4/eS4	214	168	36.66	6	L.kluyveri	36.66	High	Interlink	0.043	20.0559
SADAKIEHAVESQFGAGR-KQVGVGK-a5-b1	rpS8/eS8	rpS19/eS19	155	68	36.66	4	L.kluyveri/D.hansenii	36.66	High	Interlink	0.053	207.468
IGVLSEDKKKLDYVLALK-SNQGKEDLKK-a10-b5	rpS9/uS4	eIF3b	92	497	36.62	1	L.kluyveri	36.62	High	Interlink	0.025	15.1383
YIDLQAPAQIVKR-VTPTKTEVIIR-a12-b5	rpS20/uS10	rpS3/uS3	101	45	36.61	8	L.kluyveri	36.61	High	Interlink	0.043	15.4515
INDTVKIDLASGK-ASSLKA-a6-b5	rpS4/eS4	rpS6/eS6	161	235	36.61	16	L.kluyveri/D.hansenii	36.61	High	Interlink	0.022	20.9738
NAGLGFKTPK-ASSLKA-a7-b5	rpS11/uS17	rpS6/eS6	43	235	36.57	5	L.kluyveri/D.hansenii	36.57	High	Interlink	0.026	26.5047
LESEKHIDFAR-SNQGKEDLKK-a5-b5	rpS9/uS4	eIF3b	154	497	36.56	3	L.kluyveri	36.56	High	Interlink	0.043	18.3529
ILATKEAK-KAKEAK-a5-b3	eIF3a	eIF3g	796	97	36.55	1	L.kluyveri	36.55	High	Interlink	0.025	19.4701
GISFKLQEEER-SFKEPR-a5-b3	rpS17/eS17	rpS0/uS2	72	116	36.49	19	L.kluyveri/D.hansenii	36.49	High	Interlink	0.068	30.0805
YIDLQAPAQIVKR-VTPTKTEVIIR-a12-b5	rpS20/uS10	rpS3/uS3	101	45	36.48	8	L.kluyveri	36.48	High	Interlink	0.037	15.4515
TAKEVASAIR-AKSMK-a3-b2	rpS2/uS5	rpS3/uS3	119	148	36.48	8	L.kluyveri	36.48	High	Interlink	0.025	18.0751
VKGHFGPLNSIAVHPDGTGYASGGEDGFIR-IGGKR-a2-b4	eIF3i	rpS8/eS8	290	41	36.45	1	L.kluyveri/D.hansenii	36.45	High	Interlink	0.026	152.491
GIVLEKIGIESK-LAGEYGLKNK-a6-b8	rpS23/uS12	rpS9/uS4	56	37	36.38	5	L.kluyveri/D.hansenii	36.38	High	Interlink	0.026	49.3922
DVNDGKNYHTLANNLESK-TFKTYSYK-a6-b3	rpS18/uS13	rpS15/uS19	96	13	36.37	11	L.kluyveri	36.37	High	Interlink	0.025	22.5621
AAAALAGGKK-KKDELER-a9-b2	rpS25/eS25	rpS5/uS7	21	214	36.37	4	L.kluyveri	36.37	High	Interlink	0.043	20.3727
EAKLTEAR-KAKEAK-a3-b3	eIF3a	eIF3g	799	97	36.32	2	L.kluyveri	36.32	High	Interlink	0.025	19.4701
DVKSNQGKEDLKK-DLLTRDEKDPKR-a3-b8	eIF3b	rpS9/uS4	493	65	36.28	3	L.kluyveri	36.28	High	Interlink	0.043	20.2261
TAKEVASAIR-AKSMK-a3-b2	rpS2/uS5	rpS3/uS3	119	148	36.27	8	L.kluyveri/D.hansenii	36.27	High	Interlink	0.026	18.0751
LVEGLANDPENKVPLIK-VDAEGKVTK-a12-b6	rpS12/eS12	rpS31/eS31	85	113	36.26	7	L.kluyveri	36.26	High	Interlink	0.043	14.9961
FLKNANYSDSEDSDDEGRK-ILKVLK-a3-b3	eIF3c	eIF1	92	56	36.26	5	L.kluyveri/D.hansenii	36.26	High	Interlink	0.068	20.2592
KVISNPLLAR-LKYALNGR-a1-b2	rpS24/eS24	rpS4/eS4	11	53	36.25	3	L.kluyveri/D.hansenii	36.25	High	Interlink	0.068	10.8162
AKHAANGSK-IGGKR-a2-b4	eIF3b	rpS8/eS8	680	41	36.25	3	L.kluyveri/D.hansenii	36.25	High	Interlink	0.022	174.705
ALPDAVKILEPKDEEPISEPSVK-ETEEKGWVPVTK-a7-b5	rpS3/uS3	rpS2/uS5	207	33	36.18	2	L.kluyveri	36.18	High	Interlink	0.025	22.8954
QLGEWAGLGKIDR-ALQSLTSKGYVK-a10-b8	rpS12/eS12	rpS10/eS10	105	52	36.17	2	L.kluyveri	36.17	High	Interlink	0.037	16.3142
HLFQEGVVVAKK-NYGKGSR-a11-b4	rpS10/eS10	rpS29/uS14	24	16	36.17	4	L.kluyveri/D.hansenii	36.17	High	Interlink	0.068	20.1031
GIVLEKIGIESK-LAGEYGLKNK-a6-b8	rpS23/uS12	rpS9/uS4	56	37	36.16	5	L.kluyveri/D.hansenii	36.16	High	Interlink	0.068	49.3922
GKKGTDHQAQIK-AKLSEGTSFR-a3-b2	eIF3c	rpS27/eS27	268	72	36.16	3	L.kluyveri/D.hansenii	36.16	High	Interlink	0.022	20.1518
AAKAAAALAGGKK-VAKSNR-a3-b3	rpS25/eS25	rpS5/uS7	12	222	36.12	4	L.kluyveri	36.12	High	Interlink	0.025	18.6286
KKDELER-KSHKDK-a1-b1	rpS5/uS7	rpS25/eS25	213	30	36.08	2	L.kluyveri/D.hansenii	36.08	High	Interlink	0.022	17.8058
FDTGKLVYVTGGR-ASSLKA-a5-b5	rpS4/eS4	rpS6/eS6	179	235	36.07	13	L.kluyveri/D.hansenii	36.07	High	Interlink	0.048	14.9026
TAKEVASAIR-AKSMK-a3-b2	rpS2/uS5	rpS3/uS3	119	148	36.06	8	L.kluyveri/D.hansenii	36.06	High	Interlink	0.022	18.0751
GLSAVAQAESLKFKLLNGLAIR-KMNPSPSSQ-a14-b1	rpS3/uS3	rpS30/eS30	108	55	36.03	15	L.kluyveri	36.03	High	Interlink	0.025	28.2937
GISFKLQEEERERK-SFKEPR-a5-b3	rpS17/eS17	rpS0/uS2	72	116	36.02	19	L.kluyveri	36.02	High	Interlink	0.025	30.0805
SADAKIEHAVESQFGAGR-AKANRR-a5-b2	rpS8/eS8	rpS11/uS17	155	26	36.02	11	L.kluyveri	36.02	High	Interlink	0.043	15.9303
ITDYIKFDTGKLVYVTGGR-NAEKAEAR-a6-b4	rpS4/eS4	rpS6/eS6	174	223	36.01	10	L.kluyveri/D.hansenii	36.01	High	Interlink	0.068	10.6348
IDLASGKITDYIKFDTGK-VKNAQAQR-a7-b2	rpS4/eS4	rpS6/eS6	168	196	35.91	13	L.kluyveri	35.91	Medium	Interlink	0.025	18.6811
FLKNANYSDSEDSDDEGR-ILKVLKK-a3-b3	eIF3c	eIF1	92	56	35.87	5	L.kluyveri	35.87	Medium	Interlink	0.025	20.2592
DVNDGKNYHTLANNLESK-TFKTYSYK-a6-b3	rpS18/uS13	rpS15/uS19	96	13	35.84	11	L.kluyveri	35.84	Medium	Interlink	0.057	22.5621
ETEEKGWVPVTK-IMRDPSKNR-a5-b7	rpS2/uS5	rpS3/uS3	33	194	35.83	12	L.kluyveri/D.hansenii	35.83	Medium	Interlink	0.048	20.7482
HVKVDGKVR-VKNAQAQR-a7-b2	rpS4/eS4	rpS6/eS6	75	196	35.82	5	L.kluyveri/D.hansenii	35.82	Medium	Interlink	0.02	23.1095
KAELDFFDLDFTGEK-EGKFEAR-a1-b3	eIF3b	eIF3i	534	272	35.81	3	L.kluyveri	35.81	Medium	Interlink	0.025	19.3535
AAAALAGGKK-KKDELER-a9-b1	rpS25/eS25	rpS5/uS7	21	213	35.79	1	L.kluyveri	35.79	Medium	Interlink	0.025	17.8058
FDTGKLVYVTGGR-RASSLKA-a5-b6	rpS4/eS4	rpS6/eS6	179	235	35.69	13	L.kluyveri/D.hansenii	35.69	Medium	Interlink	0.062	14.9026
LVEGLANDPENKVPLIK-VDAEGKVTK-a12-b6	rpS12/eS12	rpS31/eS31	85	113	35.63	7	L.kluyveri/D.hansenii	35.63	Medium	Interlink	0.022	14.9961
LVEGLANDPENKVPLIK-VDAEGKVTK-a12-b6	rpS12/eS12	rpS31/eS31	85	113	35.61	7	L.kluyveri	35.61	Medium	Interlink	0.025	14.9961
VKADRDESSPYAAMLAAQDVAAK-LSKGK-a2-b3	rpS14/uS11	rpS1/eS1	50	11	35.57	2	L.kluyveri/D.hansenii	35.57	Medium	Interlink	0.022	38.6995
HEGGFDLVHIKDSLDNTFVTR-AGKVK-a11-b3	rpS4/eS4	rpS30/eS30	211	13	35.57	9	L.kluyveri	35.57	Medium	Interlink	0.043	94.0657
HVKVDGKVR-VKNAQAQR-a7-b2	rpS4/eS4	rpS6/eS6	75	196	35.55	5	L.kluyveri/D.hansenii	35.55	Medium	Interlink	0.068	23.1095
IGVLSEDKKK-SNQGKEDLKK-a8-b5	rpS9/uS4	eIF3b	90	497	35.55	4	L.kluyveri	35.55	Medium	Interlink	0.043	12.4844
FDTGKLVYVTGGR-ASSLKA-a5-b5	rpS4/eS4	rpS6/eS6	179	235	35.53	13	L.kluyveri/D.hansenii	35.53	Medium	Interlink	0.02	14.9026
DVNDGKNYHTLANNLESK-TFKTYSYK-a6-b3	rpS18/uS13	rpS15/uS19	96	13	35.48	11	L.kluyveri/D.hansenii	35.48	Medium	Interlink	0.02	22.5621
TIRYPDPNIKINDTVK-NAEKAEAR-a10-b4	rpS4/eS4	rpS6/eS6	155	223	35.47	8	L.kluyveri/D.hansenii	35.47	Medium	Interlink	0.043	11.5038
GIVLEKIGIESK-LAKVR-a6-b3	rpS23/uS12	eIF3j	56	218	35.46	1	L.kluyveri/D.hansenii	35.46	Medium	Interlink	0.043	58.0953
ALQSLTSKGYVK-LAKVR-a8-b3	rpS10/eS10	eIF3j	52	218	35.45	5	L.kluyveri/D.hansenii	35.45	Medium	Interlink	0.068	53.282
KAELDFFDLDFTGEK-EGKFEAR-a1-b3	eIF3b	eIF3i	534	272	35.44	3	L.kluyveri	35.44	Medium	Interlink	0.057	19.3535
TAKEVASAIR-AKSMK-a3-b2	rpS2/uS5	rpS3/uS3	119	148	35.42	8	L.kluyveri	35.42	Medium	Interlink	0.057	18.0751
AAKAAAALAGGKK-VAKSNR-a3-b3	rpS25/eS25	rpS5/uS7	12	222	35.41	4	L.kluyveri	35.41	Medium	Interlink	0.043	18.6286
INDTVKIDLASGK-ASSLKA-a6-b5	rpS4/eS4	rpS6/eS6	161	235	35.41	16	L.kluyveri/D.hansenii	35.41	Medium	Interlink	0.02	20.9738
FNVLKVSSPAGK-ASSLKA-a5-b5	rpS11/uS17	rpS6/eS6	141	235	35.4	4	L.kluyveri/D.hansenii	35.4	Medium	Interlink	0.068	32.4795
TSGKSGSVTVR-IIKAK-a4-b3	rpS2/uS5	rpS21/eS21	163	25	35.39	2	L.kluyveri/D.hansenii	35.39	Medium	Interlink	0.024	21.9499
RNNNKGSEAAEAEDEE-GGTATGGAGKKKAK-a5-b12	rpS9/uS4	eIF3j	179	232	35.36	2	L.kluyveri	35.36	Medium	Interlink	0.043	20.6076
EKVEQQEQPQIHK-VEKASRQQRK-a2-b3	rpS20/uS10	rpS24/eS24	8	102	35.3	2	L.kluyveri	35.3	Medium	Interlink	0.057	165.205
KFAGNAPQR-QLEEEKLR-a1-b6	eIF3c	eIF3a	809	612	35.29	3	L.kluyveri	35.29	Medium	Interlink	0.043	18.0921
KNDPEPVIEPR-IGGKR-a1-b4	eIF3b	rpS8/eS8	179	41	35.27	1	L.kluyveri/D.hansenii	35.27	Medium	Interlink	0.024	141.791
VARRNNNKGSEAAEAEDEE-AARAKSMK-a8-b5	rpS9/uS4	rpS3/uS3	179	148	35.27	2	L.kluyveri	35.27	Medium	Interlink	0.025	78.3276
AAAALAGGKK-KKDELER-a9-b2	rpS25/eS25	rpS5/uS7	21	214	35.27	4	L.kluyveri	35.27	Medium	Interlink	0.057	20.3727
YIDLQAPAQIVKR-VTPTKTEVIIR-a12-b5	rpS20/uS10	rpS3/uS3	101	45	35.19	8	L.kluyveri/D.hansenii	35.19	Medium	Interlink	0.062	15.4515
GKKGTDHQAQIK-KVISEILTR-a3-b1	eIF3c	rpS1/eS1	268	166	35.1	3	L.kluyveri/D.hansenii	35.1	Medium	Interlink	0.068	26.8105
VKADRDESSPYAAMLAAQDVAAK-LSKGK-a2-b3	rpS14/uS11	rpS1/eS1	50	11	35.1	2	L.kluyveri	35.1	Medium	Interlink	0.057	38.6995
KTLTTVQGVPEEYDLKR-LAKVR-a1-b3	eIF1	eIF3j	37	218	35.09	3	L.kluyveri/D.hansenii	35.09	Medium	Interlink	0.074	90.4458
AVLKFSAHTGATAIAGR-KDQYVPDVSALDLSHSK-a4-b1	rpS0/uS2	rpS17/eS17	88	81	35.03	5	L.kluyveri/D.hansenii	35.03	Medium	Interlink	0.074	21.112
FNVLKVSSPAGK-ASSLKA-a5-b5	rpS11/uS17	rpS6/eS6	141	235	34.98	4	L.kluyveri/D.hansenii	34.98	Medium	Interlink	0.074	32.4795
QEELKQQQEFER-IGGKR-a5-b4	eIF3a	rpS8/eS8	844	41	34.98	2	L.kluyveri/D.hansenii	34.98	Medium	Interlink	0.068	129.054
LQEEERERKDQYVPDVSALDLSHSK-MMEEKAAADAR-a9-b5	rpS17/eS17	eIF3a	81	638	34.94	3	L.kluyveri	34.94	Medium	Interlink	0.057	19.3751
IGVLSEDKKK-SNQGKEDLKK-a8-b5	rpS9/uS4	eIF3b	90	497	34.87	4	L.kluyveri	34.87	Medium	Interlink	0.057	12.4844
YIDLQAPAQIVKR-VTPTKTEVIIR-a12-b5	rpS20/uS10	rpS3/uS3	101	45	34.87	8	L.kluyveri/D.hansenii	34.87	Medium	Interlink	0.074	15.4515
SAKDKLLDEMQNVYNK-DKDAKFR-a3-b5	eIF3c	rpS13/uS15	116	112	34.86	3	L.kluyveri/D.hansenii	34.86	Medium	Interlink	0.068	27.4541
DEKDPK-KHVSGK-a3-b1	rpS9/uS4	rpS22/uS8	65	119	34.84	11	L.kluyveri/D.hansenii	34.84	Medium	Interlink	0.02	16.4966
HEGGFDLVHIKDSLDNTFVTR-AGKVK-a11-b3	rpS4/eS4	rpS30/eS30	211	13	34.74	9	L.kluyveri	34.74	Medium	Interlink	0.025	94.0657
INDTVKIDLASGK-ASSLKA-a6-b5	rpS4/eS4	rpS6/eS6	161	235	34.71	16	L.kluyveri/D.hansenii	34.71	Medium	Interlink	0.047	20.9738
EAKLTEAR-KAKEAK-a3-b3	eIF3a	eIF3g	799	97	34.65	2	L.kluyveri	34.65	Medium	Interlink	0.043	19.4701
INDTVKIDLASGK-ASSLKA-a6-b5	rpS4/eS4	rpS6/eS6	161	235	34.5	16	L.kluyveri	34.5	Medium	Interlink	0.043	20.9738
KLMQLAGVEDVYTSSTGSTR-KMNPSPSSQ-a1-b1	rpS2/uS5	rpS30/eS30	187	55	34.45	4	L.kluyveri/D.hansenii	34.45	Medium	Interlink	0.068	26.6942
HVKVDGKVR-VKNAQAQR-a7-b2	rpS4/eS4	rpS6/eS6	75	196	34.43	5	L.kluyveri/D.hansenii	34.43	Medium	Interlink	0.062	23.1095
NAGLGFKTPK-ASSLKA-a7-b5	rpS11/uS17	rpS6/eS6	43	235	34.34	5	L.kluyveri/D.hansenii	34.34	Medium	Interlink	0.02	26.5047
INDTVKIDLASGK-RASSLKA-a6-b6	rpS4/eS4	rpS6/eS6	161	235	34.33	16	L.kluyveri	34.33	Medium	Interlink	0.043	20.9738
IGVVEISPKGGRR-AKANR-a9-b2	rpS19/eS19	rpS11/uS17	118	26	34.3	2	L.kluyveri/D.hansenii	34.3	Medium	Interlink	0.02	213.893
DVNDGKNYHTLANNLESK-TFKTYSYK-a6-b3	rpS18/uS13	rpS15/uS19	96	13	34.28	11	L.kluyveri/D.hansenii	34.28	Medium	Interlink	0.062	22.5621
SADAKIEHAVESQFGAGR-KQVGVGK-a5-b1	rpS8/eS8	rpS19/eS19	155	69	34.23	2	L.kluyveri	34.23	Medium	Interlink	0.043	209.111
FKLLNGLAIR-KMNPSPSSQ-a2-b1	rpS3/uS3	rpS30/eS30	108	55	34.2	15	L.kluyveri/D.hansenii	34.2	Medium	Interlink	0.083	28.2937
HVKVDGK-KFEPTYR-a3-b1	rpS4/eS4	rpS24/eS24	71	84	34.17	6	L.kluyveri/D.hansenii	34.17	Medium	Interlink	0.083	22.4939
ALQSLTSKGYVK-MAKDLVQAR-a8-b3	rpS10/eS10	rpS14/uS11	52	3	34.14	3	L.kluyveri/D.hansenii	34.14	Medium	Interlink	0.02	140.033
RNNNKGSEAAEAEDEE-AKPAAK-a5-b2	rpS9/uS4	eIF3j	179	51	34.13	3	L.kluyveri	34.13	Medium	Interlink	0.083	20.4607
HLFQEGVVVAKK-NYGKGSR-a11-b4	rpS10/eS10	rpS29/uS14	24	16	34.12	4	L.kluyveri/D.hansenii	34.12	Medium	Interlink	0.02	20.1031
TAKEVASAIR-AKSMK-a3-b2	rpS2/uS5	rpS3/uS3	119	148	34.09	8	L.kluyveri/D.hansenii	34.09	Medium	Interlink	0.02	18.0751
KVFGTGKR-EVTKGEK-a7-b4	rpS24/eS24	rpS6/eS6	123	164	34.08	3	L.kluyveri/D.hansenii	34.08	Medium	Interlink	0.062	20.575
EKVEQQEQPQIHK-VEKASRQQRK-a2-b3	rpS20/uS10	rpS24/eS24	8	102	34.08	2	L.kluyveri	34.08	Medium	Interlink	0.044	165.205
HVKVDGK-KFEPTYR-a3-b1	rpS4/eS4	rpS24/eS24	71	84	34.08	6	L.kluyveri/D.hansenii	34.08	Medium	Interlink	0.064	22.4939
VKNAQAQR-VDGKVR-a2-b4	rpS6/eS6	rpS4/eS4	196	75	34.06	5	L.kluyveri/D.hansenii	34.06	Medium	Interlink	0.062	23.1095
NAGLGFKTPK-ASSLKA-a7-b5	rpS11/uS17	rpS6/eS6	43	235	34.05	5	L.kluyveri/D.hansenii	34.05	Medium	Interlink	0.064	26.5047
FDTGKLVYVTGGR-ASSLKA-a5-b5	rpS4/eS4	rpS6/eS6	179	235	34.05	13	L.kluyveri	34.05	Medium	Interlink	0.043	14.9026
LQTQVYKLGLAK-KMNPSPSSQ-a7-b1	rpS9/uS4	rpS30/eS30	115	55	34.05	4	L.kluyveri	34.05	Medium	Interlink	0.043	33.749
DLLTRDEKDPK-RKHVSGK-a8-b2	rpS9/uS4	rpS22/uS8	65	119	34.04	11	L.kluyveri/D.hansenii	34.04	Medium	Interlink	0.068	16.4966
ETEEKGWVPVTK-ANVSKDELREK-a5-b5	rpS2/uS5	rpS24/eS24	33	37	34.03	3	L.kluyveri/D.hansenii	34.03	Medium	Interlink	0.068	105.692
AAKAAAALAGGK-ISFQLSKIR-a3-b7	rpS25/eS25	rpS9/uS4	12	51	34	6	L.kluyveri	34	Medium	Interlink	0.105	118.912
EKVEQQEQPQIHK-AARPNLGGAFKK-a2-b11	rpS20/uS10	eIF3j	8	244	34	3	L.kluyveri	34	Medium	Interlink	0.044	98.4886
DLLTRDEKDPK-RKHVSGK-a8-b2	rpS9/uS4	rpS22/uS8	65	119	33.99	11	L.kluyveri/D.hansenii	33.99	Medium	Interlink	0.02	16.4966
DVKSNQGKEDLKK-DLLTRDEKDPKR-a8-b8	eIF3b	rpS9/uS4	497	65	33.98	2	L.kluyveri	33.98	Medium	Interlink	0.105	23.2355
HLFQEGVVVAKK-NYGKGSR-a11-b4	rpS10/eS10	rpS29/uS14	24	16	33.98	4	L.kluyveri/D.hansenii	33.98	Medium	Interlink	0.062	20.1031
YIDLQAPAQIVKR-VTPTKTEVIIR-a12-b5	rpS20/uS10	rpS3/uS3	101	45	33.97	8	L.kluyveri	33.97	Medium	Interlink	0.044	15.4515
GIVLEKIGIESK-LAGEYGLKNK-a6-b8	rpS23/uS12	rpS9/uS4	56	37	33.97	5	L.kluyveri	33.97	Medium	Interlink	0.043	49.3922
FVNVTLTNGKR-FKLLNGLAIR-a10-b2	rpS30/eS30	rpS3/uS3	53	108	33.94	4	L.kluyveri	33.94	Medium	Interlink	0.043	27.2668
AVLKFSAHTGATAIAGR-IQKGPVR-a4-b3	rpS0/uS2	rpS17/eS17	88	63	33.92	2	L.kluyveri/D.hansenii	33.92	Medium	Interlink	0.062	33.5046
LAAPENEKPAVVR-GQHTKTTGR-a8-b5	rpS15/uS19	rpS18/uS13	72	139	33.92	4	L.kluyveri/D.hansenii	33.92	Medium	Interlink	0.02	40.9311
AARAKSMKFADGFLIHSGQPVNDFIDTATR-GLSSKPAGLMKK-a5-b5	rpS3/uS3	rpS15/uS19	148	52	33.88	2	L.kluyveri	33.88	Medium	Interlink	0.044	64.0027
IGVLSEDKKK-SNQGKEDLKK-a8-b5	rpS9/uS4	eIF3b	90	497	33.86	4	L.kluyveri	33.86	Medium	Interlink	0.044	12.4844
VSPADAAKK-VIKVLGR-a8-b3	rpS26/eS26	rpS28/eS28	116	14	33.8	7	L.kluyveri/D.hansenii	33.8	Medium	Interlink	0.062	18.1287
IGVVEISPKGGRR-AKANR-a9-b2	rpS19/eS19	rpS11/uS17	118	26	33.79	2	L.kluyveri/D.hansenii	33.79	Medium	Interlink	0.062	213.893
HVKVDGK-KFEPTYR-a3-b1	rpS4/eS4	rpS24/eS24	71	84	33.76	6	L.kluyveri	33.76	Medium	Interlink	0.043	22.4939
LDAELKLAGEYGLK-KMNPSPSSQ-a6-b1	rpS9/uS4	rpS30/eS30	29	55	33.76	6	L.kluyveri	33.76	Medium	Interlink	0.043	17.4504
FKLLNGLAIR-KMNPSPSSQ-a2-b1	rpS3/uS3	rpS30/eS30	108	55	33.72	15	L.kluyveri/D.hansenii	33.72	Medium	Interlink	0.081	28.2937
LQTQVYKLGLAK-KMNPSPSSQ-a7-b1	rpS9/uS4	rpS30/eS30	115	55	33.66	4	L.kluyveri/D.hansenii	33.66	Medium	Interlink	0.081	33.749
HVKVDGK-KFEPTYR-a3-b1	rpS4/eS4	rpS24/eS24	71	84	33.65	6	L.kluyveri/D.hansenii	33.65	Medium	Interlink	0.062	22.4939
DLLTRDEKDPK-RKHVSGK-a8-b2	rpS9/uS4	rpS22/uS8	65	119	33.61	11	L.kluyveri/D.hansenii	33.61	Medium	Interlink	0.098	16.4966
GLSAVAQAESLKFKLLNGLAIR-KMNPSPSSQ-a12-b1	rpS3/uS3	rpS30/eS30	106	55	33.6	3	L.kluyveri	33.6	Medium	Interlink	0.043	32.439
FNVLKVSSPAGK-QTQKRPR-a5-b4	rpS11/uS17	rpS7/eS7	141	112	33.59	6	L.kluyveri/D.hansenii	33.59	Medium	Interlink	0.062	27.42
YVMESGAKGCEVVISGK-ERDDAKTLK-a8-b6	rpS3/uS3	eIF3g	132	191	33.59	2	L.kluyveri	33.59	Medium	Interlink	0.043	115.527
ETEEKGWVPVTK-ANVSKDELREK-a5-b5	rpS2/uS5	rpS24/eS24	33	37	33.55	3	L.kluyveri/D.hansenii	33.55	Medium	Interlink	0.083	105.692
AVLKFSAHTGATAIAGR-IQKGPVR-a4-b3	rpS0/uS2	rpS17/eS17	88	63	33.54	2	L.kluyveri/D.hansenii	33.54	Medium	Interlink	0.02	33.5046
ITDYIKFDTGKLVYVTGGR-ASSLKA-a6-b5	rpS4/eS4	rpS6/eS6	174	235	33.52	2	L.kluyveri	33.52	Medium	Interlink	0.043	10.6348
KLMQLAGVEDVYTSSTGSTR-FVNVTLTNGKR-a1-b10	rpS2/uS5	rpS30/eS30	186	53	33.5	3	L.kluyveri	33.5	Medium	Interlink	0.128	18.919
IKEVKVK-DEKDPK-a2-b3	eIF3g	rpS9/uS4	37	65	33.49	3	L.kluyveri/D.hansenii	33.49	Medium	Interlink	0.111	85.5608
FDTGKLVYVTGGR-RASSLKA-a5-b6	rpS4/eS4	rpS6/eS6	179	235	33.48	13	L.kluyveri/D.hansenii	33.48	Medium	Interlink	0.097	14.9026
GKKGTDHQAQIK-AKLSEGTSFR-a3-b2	eIF3c	rpS27/eS27	268	72	33.47	3	L.kluyveri/D.hansenii	33.47	Medium	Interlink	0.097	20.1518
ETEEKGWVPVTK-DPSKNR-a5-b4	rpS2/uS5	rpS3/uS3	33	194	33.28	12	L.kluyveri/D.hansenii	33.28	Medium	Interlink	0.083	20.7482
GISFKLQEEERERK-SFKEPR-a5-b3	rpS17/eS17	rpS0/uS2	72	116	33.25	19	L.kluyveri	33.25	Medium	Interlink	0.14	30.0805
FVNVTLTNGKR-FKLLNGLAIR-a10-b2	rpS30/eS30	rpS3/uS3	53	108	33.25	4	L.kluyveri	33.25	Medium	Interlink	0.14	27.2668
GKKGTDHQAQIK-AKLSEGTSFR-a3-b2	eIF3c	rpS27/eS27	268	72	33.23	3	L.kluyveri	33.23	Medium	Interlink	0.14	20.1518
QVLIRPSSKVIIK-YLVGGNKVQK-a9-b7	rpS22/uS8	rpS7/eS7	32	149	33.2	2	L.kluyveri/D.hansenii	33.2	Medium	Interlink	0.097	16.4569
DVNDGKNYHTLANNLESK-TFKTYSYK-a6-b3	rpS18/uS13	rpS15/uS19	96	13	33.14	11	L.kluyveri/D.hansenii	33.14	Medium	Interlink	0.097	22.5621
DVNDGKNYHTLANNLESK-TFKTYSYK-a6-b3	rpS18/uS13	rpS15/uS19	96	13	33.12	11	L.kluyveri	33.12	Medium	Interlink	0.043	22.5621
SADAKIEHAVESQFGAGR-VIKVLGR-a5-b3	rpS8/eS8	rpS28/eS28	155	14	33.12	2	L.kluyveri/D.hansenii	33.12	Medium	Interlink	0.119	158.499
ALPDAVKILEPKDEEPISEPSVK-ETEEKGWVPVTK-a7-b5	rpS3/uS3	rpS2/uS5	207	33	33.11	2	L.kluyveri	33.11	Medium	Interlink	0.14	22.8954
DKDAKFR-SAKDK-a5-b3	rpS13/uS15	eIF3c	112	116	33.11	3	L.kluyveri/D.hansenii	33.11	Medium	Interlink	0.119	27.4541
ILEPKDEEPISEPSVK-DKTVK-a5-b2	rpS3/uS3	RACK1	212	129	33.1	6	L.kluyveri	33.1	Medium	Interlink	0.082	18.4889
HEGGFDLVHIKDSLDNTFVTR-AGKVK-a11-b3	rpS4/eS4	rpS30/eS30	211	13	33.08	9	L.kluyveri/D.hansenii	33.08	Medium	Interlink	0.097	94.0657
ALQSLTSKGYVK-MAKDLVQAR-a8-b3	rpS10/eS10	rpS14/uS11	52	3	33.07	3	L.kluyveri/D.hansenii	33.07	Medium	Interlink	0.119	140.033
KLLEQWR-IGGKR-a1-b4	eIF3b	rpS8/eS8	669	41	33.05	3	L.kluyveri/D.hansenii	33.05	Medium	Interlink	0.062	162.037
VTPTKTEVIIR-KGGASSGANR-a5-b1	rpS3/uS3	eIF3c	45	82	33.05	2	L.kluyveri	33.05	Medium	Interlink	0.043	123.969
AKHAANGSK-IGGKR-a2-b4	eIF3b	rpS8/eS8	680	41	33.03	3	L.kluyveri/D.hansenii	33.03	Medium	Interlink	0.097	174.705
YIDLQAPAQIVKR-VTPTKTEVIIR-a12-b5	rpS20/uS10	rpS3/uS3	101	45	33.01	8	L.kluyveri/D.hansenii	33.01	Medium	Interlink	0.02	15.4515
TAKEVASAIR-FGGKGARSR-a3-b4	rpS2/uS5	rpS16/uS9	119	133	32.97	4	L.kluyveri	32.97	Medium	Interlink	0.043	51.2042
DLLTRDEKDPK-RKHVSGK-a8-b2	rpS9/uS4	rpS22/uS8	65	119	32.96	11	L.kluyveri/D.hansenii	32.96	Medium	Interlink	0.083	16.4966
GAEEETVAKSR-AKANRR-a9-b2	rpS8/eS8	rpS11/uS17	139	26	32.94	1	L.kluyveri/D.hansenii	32.94	Medium	Interlink	0.119	27.758
VEKQEKPKQPK-LAKVR-a3-b3	rpS30/eS30	eIF3j	23	218	32.9	2	L.kluyveri/D.hansenii	32.9	Medium	Interlink	0.097	27.0876
RASSLKA-GKGIK-a6-b2	rpS6/eS6	rpS4/eS4	235	242	32.89	4	L.kluyveri/D.hansenii	32.89	Medium	Interlink	0.062	29.5472
LFNKWSFEDVQVKDASLVDYVQIR-DGIIKPVSK-a4-b5	rpS5/uS7	rpS25/eS25	45	90	32.88	8	L.kluyveri	32.88	Medium	Interlink	0.141	18.5042
SADAKIEHAVESQFGAGR-KRQQR-a5-b1	rpS8/eS8	rpS6/eS6	155	187	32.88	1	L.kluyveri	32.88	Medium	Interlink	0.141	61.4987
GLVAYHQKFVDEQSK-KLDQK-a8-b1	rpS16/uS9	eIF3b	94	109	32.85	2	L.kluyveri/D.hansenii	32.85	Medium	Interlink	0.119	172.16
NNNKGSEAAEAEDEE-FLELGVDLKKGK-a4-b9	rpS9/uS4	eIF3a	179	63	32.82	1	L.kluyveri/D.hansenii	32.82	Medium	Interlink	0.097	186.795
VSPADAAKK-VIKVLGR-a8-b3	rpS26/eS26	rpS28/eS28	116	14	32.79	7	L.kluyveri/D.hansenii	32.79	Medium	Interlink	0.083	18.1287
AAKAAAALAGGK-ISFQLSKIR-a3-b7	rpS25/eS25	rpS9/uS4	12	51	32.77	6	L.kluyveri/D.hansenii	32.77	Medium	Interlink	0.083	118.912
RNNNKGSEAAEAEDEE-GGTATGGAGKKKAK-a5-b10	rpS9/uS4	eIF3j	179	230	32.75	4	L.kluyveri	32.75	Medium	Interlink	0.082	20.6076
KAELDFFDLDFTGEK-EGKFEAR-a1-b3	eIF3b	eIF3i	534	272	32.75	3	L.kluyveri	32.75	Medium	Interlink	0.062	19.3535
ILEPKDEEPISEPSVK-DKTVK-a5-b2	rpS3/uS3	RACK1	212	129	32.73	6	L.kluyveri	32.73	Medium	Interlink	0.141	18.4889
GLSAVAQAESLKFKLLNGLAIR-KMNPSPSSQ-a12-b1	rpS3/uS3	rpS30/eS30	106	55	32.72	3	L.kluyveri	32.72	Medium	Interlink	0.141	32.439
HLFQEGVVVAKK-NYGKGSR-a11-b4	rpS10/eS10	rpS29/uS14	24	16	32.7	4	L.kluyveri/D.hansenii	32.7	Medium	Interlink	0.083	20.1031
AVLKFSAHTGATAIAGR-KDQYVPDVSALDLSHSK-a4-b1	rpS0/uS2	rpS17/eS17	88	81	32.67	5	L.kluyveri/D.hansenii	32.67	Medium	Interlink	0.101	21.112
GLSAVAQAESLKFKLLNGLAIRR-KMNPSPSSQ-a14-b1	rpS3/uS3	rpS30/eS30	108	55	32.67	15	L.kluyveri	32.67	Medium	Interlink	0.141	28.2937
FDTGKLVYVTGGR-ASSLKA-a5-b5	rpS4/eS4	rpS6/eS6	179	235	32.67	13	L.kluyveri/D.hansenii	32.67	Medium	Interlink	0.083	14.9026
HVKVDGKVR-VKNAQAQR-a3-b2	rpS4/eS4	rpS6/eS6	71	196	32.6	3	L.kluyveri/D.hansenii	32.6	Medium	Interlink	0.02	27.9178
FNVLKVSSPAGK-QTQKRPRSR-a5-b4	rpS11/uS17	rpS7/eS7	141	112	32.6	6	L.kluyveri/D.hansenii	32.6	Medium	Interlink	0.083	27.42
FNVLKVSSPAGK-SRQTQKRPR-a5-b6	rpS11/uS17	rpS7/eS7	141	112	32.59	6	L.kluyveri/D.hansenii	32.59	Medium	Interlink	0.101	27.42
DADLQEERDLENYNDLKQR-KVQLGK-a17-b1	eIF3a	rpS4/eS4	757	128	32.57	2	L.kluyveri/D.hansenii	32.57	Medium	Interlink	0.083	102.568
QEELKQQQEFER-IGGKR-a5-b4	eIF3a	rpS8/eS8	844	41	32.57	2	L.kluyveri/D.hansenii	32.57	Medium	Interlink	0.119	129.054
AAKAAAALAGGK-VAKSNR-a3-b3	rpS25/eS25	rpS5/uS7	12	222	32.57	4	L.kluyveri	32.57	Medium	Interlink	0.082	18.6286
SADAKIEHAVESQFGAGR-KRQQR-a5-b1	rpS8/eS8	rpS6/eS6	155	194	32.53	1	L.kluyveri/D.hansenii	32.53	Medium	Interlink	0.062	55.4984
VSPADAAKK-VIKVLGR-a8-b3	rpS26/eS26	rpS28/eS28	116	14	32.46	7	L.kluyveri/D.hansenii	32.46	Medium	Interlink	0.119	18.1287
VTPTKTEVIIR-KGGASSGANR-a5-b1	rpS3/uS3	eIF3c	45	82	32.45	2	L.kluyveri	32.45	Medium	Interlink	0.141	123.969
FNVLKVSSPAGK-ASSLKA-a5-b5	rpS11/uS17	rpS6/eS6	141	235	32.44	4	L.kluyveri/D.hansenii	32.44	Medium	Interlink	0.113	32.4795
FNVLKVSSPAGK-SRQTQKRPR-a5-b6	rpS11/uS17	rpS7/eS7	141	112	32.42	6	L.kluyveri/D.hansenii	32.42	Medium	Interlink	0.119	27.42
YIDLQAPAQIVKR-GKGIKLSIAEER-a12-b5	rpS20/uS10	rpS4/eS4	101	245	32.41	1	L.kluyveri	32.41	Medium	Interlink	0.082	144.265
TAKEVASAIR-FGGKGARSR-a3-b4	rpS2/uS5	rpS16/uS9	119	133	32.41	4	L.kluyveri/D.hansenii	32.41	Medium	Interlink	0.02	51.2042
FKLLNGLAIR-KMNPSPSSQ-a2-b1	rpS3/uS3	rpS30/eS30	108	55	32.38	15	L.kluyveri/D.hansenii	32.38	Medium	Interlink	0.113	28.2937
LQTQVYKLGLAK-VEMKDR-a7-b4	rpS9/uS4	eIF3b	115	447	32.38	3	L.kluyveri	32.38	Medium	Interlink	0.141	15.1012
INDTVKIDLASGK-RASSLKA-a6-b6	rpS4/eS4	rpS6/eS6	161	235	32.36	16	L.kluyveri/D.hansenii	32.36	Medium	Interlink	0.101	20.9738
GSGIVASPAVKK-FVNVTLTNGKR-a11-b10	rpS2/uS5	rpS30/eS30	186	53	32.34	3	L.kluyveri/D.hansenii	32.34	Medium	Interlink	0.101	18.919
FKLLNGLAIR-KMNPSPSSQ-a2-b1	rpS3/uS3	rpS30/eS30	108	55	32.32	15	L.kluyveri	32.32	Medium	Interlink	0.141	28.2937
AAKAAAALAGGK-ISFQLSKIR-a3-b7	rpS25/eS25	rpS9/uS4	12	51	32.32	6	L.kluyveri	32.32	Medium	Interlink	0.077	118.912
VAGGFKDEILESV-KFIDLIEAK-a6-b1	rpS1/eS1	eIF3a	248	95	32.31	2	L.kluyveri	32.31	Medium	Interlink	0.141	40.3908
VSPADAAKK-VIKVLGR-a8-b3	rpS26/eS26	rpS28/eS28	116	14	32.31	7	L.kluyveri	32.31	Medium	Interlink	0.077	18.1287
LGLAKSVHHAR-KMNPSPSSQ-a5-b1	rpS9/uS4	rpS30/eS30	120	55	32.3	2	L.kluyveri	32.3	Medium	Interlink	0.093	31.4003
FDTGKLVYVTGGR-RASSLKA-a5-b6	rpS4/eS4	rpS6/eS6	179	235	32.29	13	L.kluyveri/D.hansenii	32.29	Medium	Interlink	0.02	14.9026
INDTVKIDLASGK-NAEKAEAR-a6-b4	rpS4/eS4	rpS6/eS6	161	223	32.25	8	L.kluyveri/D.hansenii	32.25	Medium	Interlink	0.119	20.9738
EKVEQQEQPQIHK-AARPNLGGAFKK-a2-b11	rpS20/uS10	eIF3j	8	244	32.24	3	L.kluyveri	32.24	Medium	Interlink	0.141	98.4886
RLQTQVYKLGLAK-VEMKDR-a8-b4	rpS9/uS4	eIF3b	115	447	32.21	3	L.kluyveri	32.21	Medium	Interlink	0.141	15.1012
NAGLGFKTPK-ASSLKA-a7-b5	rpS11/uS17	rpS6/eS6	43	235	32.2	5	L.kluyveri/D.hansenii	32.2	Medium	Interlink	0.108	26.5047
INDTVKIDLASGK-RASSLKA-a6-b6	rpS4/eS4	rpS6/eS6	161	235	32.19	16	L.kluyveri	32.19	Medium	Interlink	0.093	20.9738
KFAGNAPQR-QLEEEKLR-a1-b6	eIF3c	eIF3a	809	612	32.15	3	L.kluyveri	32.15	Medium	Interlink	0.093	18.0921
EHLIQKTNETISR-LNEKK-a6-b4	eIF3a	eIF3c	589	808	32.15	2	L.kluyveri	32.15	Medium	Interlink	0.077	18.2518
INDTVKIDLASGK-RASSLKA-a6-b6	rpS4/eS4	rpS6/eS6	161	235	32.14	16	L.kluyveri/D.hansenii	32.14	Medium	Interlink	0.121	20.9738
FDTGKLVYVTGGR-ASSLKA-a5-b5	rpS4/eS4	rpS6/eS6	179	235	32.14	13	L.kluyveri/D.hansenii	32.14	Medium	Interlink	0.119	14.9026
QLEEEKLR-NELKK-a6-b4	eIF3a	rpS16/uS9	612	107	32.13	2	L.kluyveri	32.13	Medium	Interlink	0.141	76.0988
KALSTAITSMHEK-VEKQEKPKQPK-a1-b3	eIF3j	rpS30/eS30	155	23	32.13	1	L.kluyveri/D.hansenii	32.13	Medium	Interlink	0.108	67.6184
RNNNKGSEAAEAEDEE-GGTATGGAGKKK-a5-b10	rpS9/uS4	eIF3j	179	230	32.12	4	L.kluyveri	32.12	Medium	Interlink	0.141	20.6076
IDLASGKITDYIKFDTGK-VKNAQAQR-a7-b2	rpS4/eS4	rpS6/eS6	168	196	32.12	13	L.kluyveri	32.12	Medium	Interlink	0.077	18.6811
LQTQVYKLGLAK-KMNPSPSSQ-a7-b1	rpS9/uS4	rpS30/eS30	115	55	32.12	4	L.kluyveri	32.12	Medium	Interlink	0.093	33.749
NNNKGSEAAEAEDEE-LSERNAEKAEARK-a4-b8	rpS9/uS4	rpS6/eS6	179	223	32.09	1	L.kluyveri	32.09	Medium	Interlink	0.091	103.96
RIPYSQKSIR-VAKSNR-a7-b3	eIF3c	rpS5/uS7	650	222	32.06	2	L.kluyveri	32.06	Medium	Interlink	0.093	101.453
EAREEEEKSR-LKAVRIVK-a8-b2	eIF3a	rpS5/uS7	856	109	32.05	1	L.kluyveri	32.05	Medium	Interlink	0.091	174.325
SADAKIEHAVESQFGAGR-KQVGVGK-a5-b1	rpS8/eS8	rpS19/eS19	155	68	32.04	4	L.kluyveri/D.hansenii	32.04	Medium	Interlink	0.119	207.468
EKVEQQEQPQIHK-AARPNLGGAFKK-a2-b11	rpS20/uS10	eIF3j	8	244	32.02	3	L.kluyveri	32.02	Medium	Interlink	0.091	98.4886
YIDLQAPAQIVKR-VTPTKTEVIIR-a12-b5	rpS20/uS10	rpS3/uS3	101	45	32.01	8	L.kluyveri/D.hansenii	32.01	Medium	Interlink	0.121	15.4515
FKLLNGLAIR-KMNPSPSSQ-a2-b1	rpS3/uS3	rpS30/eS30	108	55	31.94	15	L.kluyveri/D.hansenii	31.94	Low	Interlink	0.087	28.2937
KLLEQWR-IGGKR-a1-b4	eIF3b	rpS8/eS8	669	41	31.93	3	L.kluyveri/D.hansenii	31.93	Low	Interlink	0.119	162.037
FDTGKLVYVTGGR-RASSLKA-a5-b6	rpS4/eS4	rpS6/eS6	179	235	31.92	13	L.kluyveri/D.hansenii	31.92	Low	Interlink	0.121	14.9026
QLEEEKLR-LNEKK-a6-b4	eIF3a	eIF3c	612	808	31.92	5	L.kluyveri	31.92	Low	Interlink	0.107	18.0921
CVNCSKSVPKDK-AAVLEGEMKK-a6-b9	rpS26/eS26	eIF3a	28	670	31.87	2	L.kluyveri/D.hansenii	31.87	Low	Interlink	0.119	91.8512
MENDKGQLVELYVPR-RASNGRNKK-a5-b8	rpS21/eS21	rpS26/eS26	5	12	31.8	3	L.kluyveri	31.8	Low	Interlink	0.097	72.1987
QKDVNDGKNYHTLANNLESK-TFKTYSYKGVDLEK-a8-b3	rpS18/uS13	rpS15/uS19	96	13	31.74	11	L.kluyveri	31.74	Low	Interlink	0.097	22.5621
SADAKIEHAVESQFGAGR-KQVGVGK-a5-b1	rpS8/eS8	rpS19/eS19	155	68	31.73	4	L.kluyveri/D.hansenii	31.73	Low	Interlink	0.036	207.468
TQFGGGKSTGFGLVYNSVADAK-HIAVGKQIVNIPSFMVR-a7-b6	rpS24/eS24	rpS9/uS4	68	138	31.72	3	L.kluyveri	31.72	Low	Interlink	0.097	10.4045
FLELGVDLKK-TAKEVASAIR-a9-b3	eIF3a	rpS2/uS5	63	120	31.7	3	L.kluyveri/D.hansenii	31.7	Low	Interlink	0.087	118.256
DVKSNQGKEDLKK-IGVLSEDKKK-a3-b8	eIF3b	rpS9/uS4	493	90	31.7	2	L.kluyveri	31.7	Low	Interlink	0.097	16.9928
MAKVHGSLSRAGK-KNWAK-a3-b1	rpS30/eS30	eIF3g	3	53	31.68	1	L.kluyveri/D.hansenii	31.68	Low	Interlink	0.119	118.192
SQTPKVEK-KEKPR-a5-b1	rpS30/eS30	rpS23/uS12	20	140	31.64	2	L.kluyveri/D.hansenii	31.64	Low	Interlink	0.036	19.2448
HVKVDGKVR-VKNAQAQR-a3-b2	rpS4/eS4	rpS6/eS6	71	196	31.64	3	L.kluyveri/D.hansenii	31.64	Low	Interlink	0.159	27.9178
INDTVKIDLASGK-RASSLKA-a6-b6	rpS4/eS4	rpS6/eS6	161	235	31.63	16	L.kluyveri/D.hansenii	31.63	Low	Interlink	0.119	20.9738
ILEPKDEEPISEPSVK-DKTVK-a5-b2	rpS3/uS3	RACK1	212	129	31.62	6	L.kluyveri/D.hansenii	31.62	Low	Interlink	0.159	18.4889
GLSAVAQAESLKFKLLNGLAIR-FVNVTLTNGKR-a12-b10	rpS3/uS3	rpS30/eS30	106	53	31.61	1	L.kluyveri	31.61	Low	Interlink	0.097	31.7762
INDTVKIDLASGK-NAEKAEAR-a6-b4	rpS4/eS4	rpS6/eS6	161	223	31.61	8	L.kluyveri/D.hansenii	31.61	Low	Interlink	0.159	20.9738
MMEEKAAADAR-NYGKGSRQCR-a5-b4	eIF3a	rpS29/uS14	638	16	31.61	2	L.kluyveri/D.hansenii	31.61	Low	Interlink	0.036	103.068
INDTVKIDLASGK-RASSLKA-a6-b6	rpS4/eS4	rpS6/eS6	161	235	31.6	16	L.kluyveri/D.hansenii	31.6	Low	Interlink	0.036	20.9738
ALQSLTSKGYVK-LAKVR-a8-b3	rpS10/eS10	eIF3j	52	218	31.58	5	L.kluyveri/D.hansenii	31.58	Low	Interlink	0.119	53.282
VARRNNNKGSEAAEAEDEE-AARAKSMK-a8-b5	rpS9/uS4	rpS3/uS3	179	148	31.57	2	L.kluyveri	31.57	Low	Interlink	0.141	78.3276
QLEEEKLR-NELKK-a6-b4	eIF3a	rpS16/uS9	612	107	31.48	2	L.kluyveri	31.48	Low	Interlink	0.115	76.0988
YIDLQAPAQIVKR-VTPTKTEVIIR-a12-b5	rpS20/uS10	rpS3/uS3	101	45	31.47	8	L.kluyveri/D.hansenii	31.47	Low	Interlink	0.126	15.4515
FLELGVDLKK-TAKEVASAIR-a9-b3	eIF3a	rpS2/uS5	63	120	31.47	3	L.kluyveri/D.hansenii	31.47	Low	Interlink	0.126	118.256
SADAKIEHAVESQFGAGR-AKANRR-a5-b2	rpS8/eS8	rpS11/uS17	155	26	31.45	11	L.kluyveri/D.hansenii	31.45	Low	Interlink	0.2	15.9303
ETEEKGWVPVTK-KMNPSPSSQ-a5-b1	rpS2/uS5	rpS30/eS30	33	55	31.44	2	L.kluyveri	31.44	Low	Interlink	0.141	44.7399
LDAELKLAGEYGLK-KMNPSPSSQ-a6-b1	rpS9/uS4	rpS30/eS30	29	55	31.39	6	L.kluyveri	31.39	Low	Interlink	0.141	17.4504
KGTDHQAQIK-KVISEILTR-a1-b1	eIF3c	rpS1/eS1	268	166	31.38	3	L.kluyveri/D.hansenii	31.38	Low	Interlink	0.143	26.8105
ALPDAVKILEPKDEEPISEPSVK-DLKDRDDSTTLK-a7-b3	rpS3/uS3	eIF3g	207	185	31.38	1	L.kluyveri/D.hansenii	31.38	Low	Interlink	0.119	112.912
GAEEETVAKSR-VTKLR-a9-b3	rpS8/eS8	rpS31/eS31	139	116	31.36	1	L.kluyveri	31.36	Low	Interlink	0.097	218.276
IKEVKVK-DEKDPK-a2-b3	eIF3g	rpS9/uS4	37	65	31.35	3	L.kluyveri/D.hansenii	31.35	Low	Interlink	0.036	85.5608
IVQIMQNPTQYKIPAWFLNR-VRVFYDKR-a12-b7	rpS18/uS13	rpS6/eS6	80	30	31.34	1	L.kluyveri/D.hansenii	31.34	Low	Interlink	0.119	193.078
FDTGKLVYVTGGR-ASSLKA-a5-b5	rpS4/eS4	rpS6/eS6	179	235	31.34	13	L.kluyveri	31.34	Low	Interlink	0.141	14.9026
TAKEVASAIR-FGGKGARSR-a3-b4	rpS2/uS5	rpS16/uS9	119	133	31.33	4	L.kluyveri	31.33	Low	Interlink	0.141	51.2042
ETEEKGWVPVTK-KMNPSPSSQ-a5-b1	rpS2/uS5	rpS30/eS30	33	55	31.31	2	L.kluyveri	31.31	Low	Interlink	0.115	44.7399
RGEQELEGVTDQSIPKR-VFGTGKR-a16-b6	rpS6/eS6	rpS24/eS24	131	123	31.29	2	L.kluyveri/D.hansenii	31.29	Low	Interlink	0.093	21.0748
SQTPKVEK-KEKPRS-a5-b3	rpS30/eS30	rpS23/uS12	20	142	31.28	2	L.kluyveri/D.hansenii	31.28	Low	Interlink	0.143	22.3507
KFELGR-LKAVR-a1-b2	rpS8/eS8	rpS5/uS7	26	109	31.27	1	L.kluyveri/D.hansenii	31.27	Low	Interlink	0.05	155.507
RASSLKA-GKGIK-a6-b2	rpS6/eS6	rpS4/eS4	235	242	31.22	4	L.kluyveri/D.hansenii	31.22	Low	Interlink	0.143	29.5472
GLSAVAQAESLKFKLLNGLAIR-KMNPSPSSQ-a12-b1	rpS3/uS3	rpS30/eS30	106	55	31.21	3	L.kluyveri	31.21	Low	Interlink	0.097	32.439
FNVLKVSSPAGK-QTQKRPR-a5-b4	rpS11/uS17	rpS7/eS7	141	112	31.2	6	L.kluyveri/D.hansenii	31.2	Low	Interlink	0.05	27.42
ERHEGGFDLVHIKDSLDNTFVTR-AGKVK-a13-b3	rpS4/eS4	rpS30/eS30	211	13	31.2	9	L.kluyveri/D.hansenii	31.2	Low	Interlink	0.119	94.0657
LCDEIATIQSKRLR-CKEVGITAVHVK-a11-b2	rpS17/eS17	rpS14/uS11	44	73	31.13	2	L.kluyveri/D.hansenii	31.13	Low	Interlink	0.152	84.9154
LNEKKFAGNAPQR-QEKPKQPKGR-a4-b3	eIF3c	rpS30/eS30	808	26	31.11	2	L.kluyveri/D.hansenii	31.11	Low	Interlink	0.119	137.339
LAAPENEKPAVVR-GQHTKTTGR-a8-b5	rpS15/uS19	rpS18/uS13	72	139	31.1	4	L.kluyveri/D.hansenii	31.1	Low	Interlink	0.093	40.9311
LDAELKLAGEYGLK-KMNPSPSSQ-a6-b1	rpS9/uS4	rpS30/eS30	29	55	31.1	6	L.kluyveri/D.hansenii	31.1	Low	Interlink	0.093	17.4504
SQTPKVEK-LAKVR-a5-b3	rpS30/eS30	eIF3j	20	218	31.08	3	L.kluyveri/D.hansenii	31.08	Low	Interlink	0.16	33.9944
INDTVKIDLASGK-ASSLKA-a6-b5	rpS4/eS4	rpS6/eS6	161	235	31.08	16	L.kluyveri	31.08	Low	Interlink	0.141	20.9738
FKLLNGLAIRR-KMNPSPSSQ-a2-b1	rpS3/uS3	rpS30/eS30	108	55	31.06	15	L.kluyveri	31.06	Low	Interlink	0.141	28.2937
AAAALAGGKK-KKDELER-a9-b2	rpS25/eS25	rpS5/uS7	21	214	31.06	4	L.kluyveri/D.hansenii	31.06	Low	Interlink	0.212	20.3727
FDTGKLVYVTGGR-ASSLKA-a5-b5	rpS4/eS4	rpS6/eS6	179	235	31.06	13	L.kluyveri/D.hansenii	31.06	Low	Interlink	0.16	14.9026
ILEPKDEEPISEPSVK-DKTVK-a5-b2	rpS3/uS3	RACK1	212	129	31.03	6	L.kluyveri	31.03	Low	Interlink	0.115	18.4889
AAKAAAALAGGK-VAKSNR-a3-b3	rpS25/eS25	rpS5/uS7	12	222	31.03	4	L.kluyveri	31.03	Low	Interlink	0.115	18.6286
QKDVNDGKNYHTLANNLESK-GVDLEKMLEMPTEEFVK-a8-b6	rpS18/uS13	rpS15/uS19	96	24	31.02	1	L.kluyveri	31.02	Low	Interlink	0.097	17.3314
DVKSNQGKEDLKK-DLLTRDEKDPKR-a3-b8	eIF3b	rpS9/uS4	493	65	31.01	3	L.kluyveri	31.01	Low	Interlink	0.141	20.2261
MDSKTPVTLAK-VAKSNR-a4-b3	rpS28/eS28	rpS5/uS7	4	222	30.99	1	L.kluyveri	30.99	Low	Interlink	0.115	24.1369
LNEKKFAGNAPQR-QEKPKQPKGR-a4-b3	eIF3c	rpS30/eS30	808	26	30.96	2	L.kluyveri/D.hansenii	30.96	Low	Interlink	0.05	137.339
GSGIVASPAVKK-KMNPSPSSQ-a11-b1	rpS2/uS5	rpS30/eS30	186	55	30.94	4	L.kluyveri/D.hansenii	30.94	Low	Interlink	0.167	23.5713
NVTTTAESQGKFEAR-LAGEYGLKNK-a11-b8	eIF3i	rpS9/uS4	272	37	30.93	1	L.kluyveri/D.hansenii	30.93	Low	Interlink	0.05	70.1193
KKDELER-KSHKDK-a1-b1	rpS5/uS7	rpS25/eS25	213	30	30.93	2	L.kluyveri/D.hansenii	30.93	Low	Interlink	0.212	17.8058
SADAKIEHAVESQFGAGR-AKANRR-a5-b2	rpS8/eS8	rpS11/uS17	155	26	30.93	11	L.kluyveri	30.93	Low	Interlink	0.149	15.9303
RKLLEQWR-IGGKR-a2-b4	eIF3b	rpS8/eS8	669	41	30.92	3	L.kluyveri/D.hansenii	30.92	Low	Interlink	0.119	162.037
ALEHYEKSSFQGPPETLR-GLVAYHQKFVDEQSK-a7-b8	eIF3c	rpS16/uS9	661	107	30.91	1	L.kluyveri/D.hansenii	30.91	Low	Interlink	0.05	89.8338
SADAKIEHAVESQFGAGR-KQVGVGK-a5-b1	rpS8/eS8	rpS19/eS19	155	69	30.9	2	L.kluyveri	30.9	Low	Interlink	0.097	209.111
HEGGFDLVHIKDSLDNTFVTR-AGKVK-a11-b3	rpS4/eS4	rpS30/eS30	211	13	30.9	9	L.kluyveri/D.hansenii	30.9	Low	Interlink	0.212	94.0657
VSPADAAKK-VIKVLGR-a8-b3	rpS26/eS26	rpS28/eS28	116	14	30.89	7	L.kluyveri/D.hansenii	30.89	Low	Interlink	0.167	18.1287
AQHAVVLEQEKLDRIYK-GAEEETVAKSRNAERK-a11-b9	rpS25/eS25	rpS8/eS8	46	135	30.89	1	L.kluyveri	30.89	Low	Interlink	0.149	229.516
LVYDVKGR-DEKDPKR-a6-b6	rpS4/eS4	rpS9/uS4	106	68	30.88	2	L.kluyveri/D.hansenii	30.88	Low	Interlink	0.167	19.6669
NVKGAEEETVAK-AKANRR-a3-b2	rpS8/eS8	rpS11/uS17	128	26	30.86	2	L.kluyveri/D.hansenii	30.86	Low	Interlink	0.212	20.7439
DVNDGKNYHTLANNLESK-TFKTYSYK-a6-b3	rpS18/uS13	rpS15/uS19	96	13	30.86	11	L.kluyveri/D.hansenii	30.86	Low	Interlink	0.212	22.5621
AAKAAAALAGGK-ISFQLSKIR-a3-b7	rpS25/eS25	rpS9/uS4	12	51	30.84	6	L.kluyveri/D.hansenii	30.84	Low	Interlink	0.167	118.912
FKLLNGLAIR-KMNPSPSSQ-a2-b1	rpS3/uS3	rpS30/eS30	108	55	30.83	15	L.kluyveri	30.83	Low	Interlink	0.103	28.2937
DVKSNQGKEDLKK-DLLTRDEKDPKR-a3-b8	eIF3b	rpS9/uS4	493	65	30.8	3	L.kluyveri	30.8	Low	Interlink	0.103	20.2261
AAKAAAALAGGK-ISFQLSKIR-a3-b7	rpS25/eS25	rpS9/uS4	12	51	30.8	6	L.kluyveri	30.8	Low	Interlink	0.103	118.912
LNEKKFAGNAPQR-QEKPKQPKGR-a5-b3	eIF3c	rpS30/eS30	809	26	30.78	3	L.kluyveri/D.hansenii	30.78	Low	Interlink	0.167	137.339
VAGGFKDEILESV-KFIDLIEAK-a6-b1	rpS1/eS1	eIF3a	248	95	30.78	2	L.kluyveri	30.78	Low	Interlink	0.103	40.3908
GLSAVAQAESLKFKLLNGLAIR-KMNPSPSSQ-a14-b1	rpS3/uS3	rpS30/eS30	108	55	30.76	15	L.kluyveri	30.76	Low	Interlink	0.149	28.2937
ILEPKDEEPISEPSVK-DKTVK-a5-b2	rpS3/uS3	RACK1	212	129	30.7	6	L.kluyveri/D.hansenii	30.7	Low	Interlink	0.167	18.4889
GSGIVASPAVKK-FVNVTLTNGKR-a11-b10	rpS2/uS5	rpS30/eS30	186	53	30.69	3	L.kluyveri/D.hansenii	30.69	Low	Interlink	0.212	18.919
LGLAKSVHHAR-HTKSR-a5-b3	rpS9/uS4	eIF3b	120	420	30.68	2	L.kluyveri/D.hansenii	30.68	Low	Interlink	0.119	12.2771
ALQSLTSKGYVK-MAKDLVQAR-a8-b3	rpS10/eS10	rpS14/uS11	52	3	30.68	3	L.kluyveri/D.hansenii	30.68	Low	Interlink	0.167	140.033
GIVLEKIGIESK-LAGEYGLKNK-a6-b8	rpS23/uS12	rpS9/uS4	56	37	30.67	5	L.kluyveri	30.67	Low	Interlink	0.103	49.3922
DVKSNQGKEDLKK-IGVLSEDKKK-a3-b9	eIF3b	rpS9/uS4	493	91	30.57	1	L.kluyveri	30.57	Low	Interlink	0.114	15.4116
NNNKGSEAAEAEDEE-KVARENETLLSK-a4-b1	rpS9/uS4	eIF3c	179	204	30.57	1	L.kluyveri/D.hansenii	30.57	Low	Interlink	0.212	166.112
MMEEKAAADAR-VTGGMKVK-a5-b6	eIF3a	rpS14/uS11	638	48	30.56	1	L.kluyveri/D.hansenii	30.56	Low	Interlink	0.119	93.4516
KVFGTGKR-EVTKGEK-a7-b4	rpS24/eS24	rpS6/eS6	123	164	30.54	3	L.kluyveri/D.hansenii	30.54	Low	Interlink	0.167	20.575
ETEEKGWVPVTK-FVNVTLTNGKR-a5-b10	rpS2/uS5	rpS30/eS30	33	53	30.53	1	L.kluyveri	30.53	Low	Interlink	0.162	39.0411
ETEEKGWVPVTK-ANVSKDELREK-a5-b5	rpS2/uS5	rpS24/eS24	33	37	30.53	3	L.kluyveri/D.hansenii	30.53	Low	Interlink	0.119	105.692
INDTVKIDLASGK-RASSLKA-a6-b6	rpS4/eS4	rpS6/eS6	161	235	30.53	16	L.kluyveri/D.hansenii	30.53	Low	Interlink	0.136	20.9738
LQTQVYKLGLAK-KMNPSPSSQ-a7-b1	rpS9/uS4	rpS30/eS30	115	55	30.49	4	L.kluyveri	30.49	Low	Interlink	0.171	33.749
MENDKGQLVELYVPR-RASNGRNKK-a5-b8	rpS21/eS21	rpS26/eS26	5	12	30.48	3	L.kluyveri	30.48	Low	Interlink	0.127	72.1987
FNVLKVSSPAGK-ASSLKA-a5-b5	rpS11/uS17	rpS6/eS6	141	235	30.44	4	L.kluyveri/D.hansenii	30.44	Low	Interlink	0.136	32.4795
FVNVTLTNGKR-FKLLNGLAIR-a10-b2	rpS30/eS30	rpS3/uS3	53	108	30.42	4	L.kluyveri	30.42	Low	Interlink	0.114	27.2668
FGTEEFETEFREPKLPEFTPTEYLK-DLENYNDLKQR-a14-b9	eIF3b	eIF3a	140	757	30.42	3	L.kluyveri	30.42	Low	Interlink	0.127	89.0523
ITDYIKFDTGKLVYVTGGR-ASSLKA-a6-b5	rpS4/eS4	rpS6/eS6	174	235	30.4	2	L.kluyveri/D.hansenii	30.4	Low	Interlink	0.212	10.6348
FGTEEFETEFREPKLPEFTPTEYLK-DLENYNDLKQR-a14-b9	eIF3b	eIF3a	140	757	30.38	3	L.kluyveri	30.38	Low	Interlink	0.171	89.0523
FLKNANYSDSEDSDDEGR-ILKVLKK-a3-b3	eIF3c	eIF1	92	56	30.38	5	L.kluyveri/D.hansenii	30.38	Low	Interlink	0.119	20.2592
SLGLKLPLAVSNVSAQR-TRQLEEEKLR-a5-b8	rpS17/eS17	eIF3a	116	612	30.38	3	L.kluyveri	30.38	Low	Interlink	0.138	27.4906
HVKVDGK-KFEPTYR-a3-b1	rpS4/eS4	rpS24/eS24	71	84	30.37	6	L.kluyveri/D.hansenii	30.37	Low	Interlink	0.17	22.4939
AAKAAAALAGGK-ISFQLSKIR-a3-b7	rpS25/eS25	rpS9/uS4	12	51	30.35	6	L.kluyveri/D.hansenii	30.35	Low	Interlink	0.119	118.912
VTGGMKVKADR-VQIKLTR-a6-b4	rpS14/uS11	rpS7/eS7	48	76	30.3	3	L.kluyveri	30.3	Low	Interlink	0.122	120.887
LFNKWSFEDVQVK-NVGKTLVNK-a4-b4	rpS5/uS7	rpS1/eS1	45	45	30.3	2	L.kluyveri/D.hansenii	30.3	Low	Interlink	0.136	78.5152
NNNKGSEAAEAEDEE-NLAKFEAAKKAR-a4-b10	rpS9/uS4	eIF3a	179	816	30.29	1	L.kluyveri	30.29	Low	Interlink	0.122	113.178
RNNNKGSEAAEAEDEE-GGTATGGAGKKKAK-a5-b10	rpS9/uS4	eIF3j	179	230	30.28	4	L.kluyveri	30.28	Low	Interlink	0.138	20.6076
SADAKIEHAVESQFGAGR-KLIEEVNAKGIIYIDPK-a5-b1	rpS8/eS8	eIF3a	155	671	30.28	1	L.kluyveri	30.28	Low	Interlink	0.122	160.619
ALQSLTSKGYVK-LAKVR-a8-b3	rpS10/eS10	eIF3j	52	218	30.27	5	L.kluyveri	30.27	Low	Interlink	0.122	53.282
YYPKLTLDFQTNKR-DKTVK-a4-b2	rpS17/eS17	RACK1	23	129	30.26	3	L.kluyveri/D.hansenii	30.26	Low	Interlink	0.17	15.554
AKHAANGSK-IGGKR-a2-b4	eIF3b	rpS8/eS8	680	41	30.25	3	L.kluyveri/D.hansenii	30.25	Low	Interlink	0.136	174.705
YIDLQAPAQIVKR-IKEVK-a12-b2	rpS20/uS10	eIF3g	101	37	30.22	2	L.kluyveri/D.hansenii	30.22	Low	Interlink	0.136	73.2552
ALQSLTSKGYVK-LAKVR-a8-b3	rpS10/eS10	eIF3j	52	218	30.21	5	L.kluyveri	30.21	Low	Interlink	0.183	53.282
GKKGTDHQAQIK-KVISEILTR-a3-b1	eIF3c	rpS1/eS1	268	166	30.2	3	L.kluyveri/D.hansenii	30.2	Low	Interlink	0.135	26.8105
YYPKLTLDFQTNKR-DKTVK-a4-b2	rpS17/eS17	RACK1	23	129	30.16	3	L.kluyveri/D.hansenii	30.16	Low	Interlink	0.136	15.554
ILEPKDEEPISEPSVK-YYPKLTLDFQTNKR-a5-b4	rpS3/uS3	rpS17/eS17	212	23	30.12	3	L.kluyveri/D.hansenii	30.12	Low	Interlink	0.136	12.8796
AVAKAYNTTK-AATGAKR-a4-b6	eIF3c	rpS8/eS8	193	17	30.12	1	L.kluyveri/D.hansenii	30.12	Low	Interlink	0.182	77.3379
KMNPSPSSQ-LAKVR-a1-b3	rpS30/eS30	eIF3j	55	218	30.12	1	L.kluyveri/D.hansenii	30.12	Low	Interlink	0.182	42.4624
FLELGVDLKK-TAKEVASAIR-a9-b3	eIF3a	rpS2/uS5	63	119	30.11	2	L.kluyveri	30.11	Low	Interlink	0.145	114.937
MENDKGQLVELYVPR-KRASNGRNK-a5-b1	rpS21/eS21	rpS26/eS26	5	4	30.11	1	L.kluyveri	30.11	Low	Interlink	0.145	65.0133
KVFGTGKR-QRVKK-a1-b4	rpS24/eS24	eIF3c	117	203	30.09	1	L.kluyveri/D.hansenii	30.09	Low	Interlink	0.145	130.903
TAKEVASAIR-KMNPSPSSQ-a3-b1	rpS2/uS5	rpS30/eS30	119	55	30.09	1	L.kluyveri/D.hansenii	30.09	Low	Interlink	0.145	29.0407
DADLQEERDLENYNDLKQR-KVQLGK-a17-b1	eIF3a	rpS4/eS4	757	128	30.03	2	L.kluyveri/D.hansenii	30.03	Low	Interlink	0.198	102.568
TQFGGGKSTGFGLVYNSVADAK-HIAVGKQIVNIPSFMVR-a7-b6	rpS24/eS24	rpS9/uS4	68	138	30.02	3	L.kluyveri	30.02	Low	Interlink	0.147	10.4045
SLGLKLPLAVSNVSAQR-QLEEEKLR-a5-b6	rpS17/eS17	eIF3a	116	612	29.95	3	L.kluyveri/D.hansenii	29.95	Low	Interlink	0.2	27.4906
LAAPENEKPAVVR-GQHTKTTGR-a8-b5	rpS15/uS19	rpS18/uS13	72	139	29.94	4	L.kluyveri/D.hansenii	29.94	Low	Interlink	0.2	40.9311
FKLLNGLAIR-KMNPSPSSQ-a2-b1	rpS3/uS3	rpS30/eS30	108	55	29.91	15	L.kluyveri	29.91	Low	Interlink	0.147	28.2937
QVLIRPSSKVIIK-YLVGGNKVQK-a9-b7	rpS22/uS8	rpS7/eS7	32	149	29.88	2	L.kluyveri/D.hansenii	29.88	Low	Interlink	0.153	16.4569
TQFGGGKSTGFGLVYNSVADAK-HIAVGKQIVNIPSFMVR-a7-b6	rpS24/eS24	rpS9/uS4	68	138	29.86	3	L.kluyveri	29.86	Low	Interlink	0.19	10.4045
AVLKFSAHTGATAIAGR-KDQYVPDVSALDLSHSK-a4-b1	rpS0/uS2	rpS17/eS17	88	81	29.85	5	L.kluyveri/D.hansenii	29.85	Low	Interlink	0.153	21.112
ILEPKDEEPISEPSVK-YYPKLTLDFQTNKR-a5-b4	rpS3/uS3	rpS17/eS17	212	23	29.82	3	L.kluyveri/D.hansenii	29.82	Low	Interlink	0.135	12.8796
VSPADAAKK-VIKVLGR-a8-b3	rpS26/eS26	rpS28/eS28	116	14	29.8	7	L.kluyveri	29.8	Low	Interlink	0.149	18.1287
LDAELKLAGEYGLK-KMNPSPSSQ-a6-b1	rpS9/uS4	rpS30/eS30	29	55	29.73	6	L.kluyveri	29.73	Low	Interlink	0.149	17.4504
ITDYIKFDTGKLVYVTGGR-ASSLKA-a11-b5	rpS4/eS4	rpS6/eS6	179	235	29.73	13	L.kluyveri	29.73	Low	Interlink	0.19	14.9026
MAVGKNKR-SAKDK-a7-b3	rpS1/eS1	eIF3c	7	116	29.72	1	L.kluyveri/D.hansenii	29.72	Low	Interlink	0.163	76.1563
FLELGVDLKK-TAKEVASAIR-a9-b3	eIF3a	rpS2/uS5	63	120	29.71	3	L.kluyveri/D.hansenii	29.71	Low	Interlink	0.241	118.256
LVYDVKGR-DEKDPKR-a6-b6	rpS4/eS4	rpS9/uS4	106	68	29.69	2	L.kluyveri/D.hansenii	29.69	Low	Interlink	0.169	19.6669
QLEEEKLR-LNEKK-a6-b4	eIF3a	eIF3c	612	808	29.68	5	L.kluyveri	29.68	Low	Interlink	0.149	18.0921
RASSLKA-GKGIK-a6-b2	rpS6/eS6	rpS4/eS4	235	242	29.64	4	L.kluyveri/D.hansenii	29.64	Low	Interlink	0.241	29.5472
MLIPKEER-AATGAKR-a5-b6	rpS10/eS10	rpS8/eS8	5	17	29.64	2	L.kluyveri/D.hansenii	29.64	Low	Interlink	0.135	133.522
ALQSLTSKGYVK-LAKVR-a8-b3	rpS10/eS10	eIF3j	52	218	29.63	5	L.kluyveri	29.63	Low	Interlink	0.147	53.282
HIAVGKQIVNIPSFMVR-TMLFCLKYNR-a6-b7	rpS9/uS4	eIF3a	138	192	29.62	1	L.kluyveri	29.62	Low	Interlink	0.19	173.079
IKEVKVK-DEKDPK-a2-b3	eIF3g	rpS9/uS4	37	65	29.62	3	L.kluyveri/D.hansenii	29.62	Low	Interlink	0.169	85.5608
NYGKGSR-IKEVK-a4-b2	rpS29/uS14	eIF3g	16	40	29.62	1	L.kluyveri/D.hansenii	29.62	Low	Interlink	0.136	96.7379
EVTKGEK-VFGTGKR-a4-b6	rpS6/eS6	rpS24/eS24	164	123	29.61	3	L.kluyveri/D.hansenii	29.61	Low	Interlink	0.169	20.575
SQTPKVEKQEKPK-LAKVR-a8-b3	rpS30/eS30	eIF3j	23	218	29.6	2	L.kluyveri/D.hansenii	29.6	Low	Interlink	0.202	27.0876
IGVLSEDKKKLDYVLALK-SNQGKEDLKK-a9-b5	rpS9/uS4	eIF3b	91	497	29.6	1	L.kluyveri	29.6	Low	Interlink	0.19	11.8171
FNVLKVSSPAGK-ERDDAKTLK-a5-b6	rpS11/uS17	eIF3g	141	191	29.58	2	L.kluyveri	29.58	Low	Interlink	0.19	123.991
DELERVAKSNR-DKTVK-a8-b2	rpS5/uS7	RACK1	222	129	29.57	1	L.kluyveri	29.57	Low	Interlink	0.149	79.1385
LNEKKFAGNAPQR-WYKNAGLGFK-a5-b3	eIF3c	rpS11/uS17	809	36	29.56	1	L.kluyveri/D.hansenii	29.56	Low	Interlink	0.135	139.273
NNNKGSEAAEAEDEE-FKVVK-a4-b2	rpS9/uS4	rpS23/uS12	179	140	29.53	1	L.kluyveri/D.hansenii	29.53	Low	Interlink	0.189	48.3682
FKLLNGLAIR-KMNPSPSSQ-a2-b1	rpS3/uS3	rpS30/eS30	108	55	29.5	15	L.kluyveri/D.hansenii	29.5	Low	Interlink	0.136	28.2937
TAKEVASAIR-FGGKGARSR-a3-b4	rpS2/uS5	rpS16/uS9	119	133	29.48	4	L.kluyveri/D.hansenii	29.48	Low	Interlink	0.202	51.2042
ETEEKGWVPVTK-DPSKNR-a5-b4	rpS2/uS5	rpS3/uS3	33	194	29.46	12	L.kluyveri/D.hansenii	29.46	Low	Interlink	0.135	20.7482
HVKVDGK-KFEPTYR-a3-b1	rpS4/eS4	rpS24/eS24	71	84	29.46	6	L.kluyveri/D.hansenii	29.46	Low	Interlink	0.149	22.4939
LAVLNYFKVDAEGK-DKDAK-a8-b2	rpS31/eS31	rpS13/uS15	107	109	29.45	2	L.kluyveri	29.45	Low	Interlink	0.19	161.036
AAAALAGGKK-EAKLTEAR-a9-b3	rpS25/eS25	eIF3a	21	799	29.4	1	L.kluyveri	29.4	Low	Interlink	0.176	168.991
ETEEKGWVPVTK-DPSKNR-a5-b4	rpS2/uS5	rpS3/uS3	33	194	29.38	12	L.kluyveri/D.hansenii	29.38	Low	Interlink	0.202	20.7482
DLSEASVYAEYALPKTYNK-NLLTNFHGLDFTTDKLR-a15-b15	rpS26/eS26	rpS1/eS1	66	109	29.36	1	L.kluyveri	29.36	Low	Interlink	0.19	8.64653
ITDYIKFDTGKLVYVTGGR-ASSLKA-a11-b5	rpS4/eS4	rpS6/eS6	179	235	29.35	13	L.kluyveri/D.hansenii	29.35	Low	Interlink	0.135	14.9026
QLGEWAGLGKIDREGNAR-ALQSLTSKGYVK-a10-b8	rpS12/eS12	rpS10/eS10	105	52	29.34	2	L.kluyveri	29.34	Low	Interlink	0.149	16.3142
KTLTTVQGVPEEYDLKR-LAKVR-a1-b3	eIF1	eIF3j	37	218	29.34	3	L.kluyveri/D.hansenii	29.34	Low	Interlink	0.202	90.4458
RIPYSQKSIR-VAKSNR-a7-b3	eIF3c	rpS5/uS7	650	222	29.31	2	L.kluyveri/D.hansenii	29.31	Low	Interlink	0.135	101.453
EHLIQKTNETISR-ETKYVSER-a6-b3	eIF3a	eIF3c	589	799	29.29	1	L.kluyveri	29.29	Low	Interlink	0.186	18.2518
LNANGQKVKITQK-TRGGNKK-a9-b6	eIF3g	rpS8/eS8	31	53	29.27	1	L.kluyveri/D.hansenii	29.27	Low	Interlink	0.25	153.036
GLVAYHQKFVDEQSK-KLDQK-a8-b1	rpS16/uS9	eIF3b	94	109	29.22	2	L.kluyveri/D.hansenii	29.22	Low	Interlink	0.202	172.16
TRFKAVVVVGDSNGHVGLGIK-TTQLGEKVELK-a4-b7	rpS2/uS5	eIF3g	105	78	29.2	1	L.kluyveri/D.hansenii	29.2	Low	Interlink	0.25	54.3815
ETEEKGWVPVTK-VKIMRDPSKNR-a5-b9	rpS2/uS5	rpS3/uS3	33	194	29.19	12	L.kluyveri	29.19	Low	Interlink	0.19	20.7482
GKKGTDHQAQIK-AKLSEGTSFR-a2-b2	eIF3c	rpS27/eS27	267	72	29.19	2	L.kluyveri	29.19	Low	Interlink	0.149	20.2326
LNEKKFAGNAPQR-TGKRQVLIRPSSK-a5-b3	eIF3c	rpS22/uS8	809	22	29.18	1	L.kluyveri/D.hansenii	29.18	Low	Interlink	0.255	69.4233
DVNDGKNYHTLANNLESK-TFKTYSYK-a6-b3	rpS18/uS13	rpS15/uS19	96	13	29.17	11	L.kluyveri/D.hansenii	29.17	Low	Interlink	0.149	22.5621
RASSLKA-GKGIK-a6-b2	rpS6/eS6	rpS4/eS4	235	242	29.16	4	L.kluyveri/D.hansenii	29.16	Low	Interlink	0.16	29.5472
YIDLQAPAQIVKR-IKEVK-a12-b2	rpS20/uS10	eIF3g	101	37	29.15	2	L.kluyveri/D.hansenii	29.15	Low	Interlink	0.149	73.2552
GQHTKTTGR-TFKTYSYK-a5-b3	rpS18/uS13	rpS15/uS19	139	13	29.13	1	L.kluyveri/D.hansenii	29.13	Low	Interlink	0.16	42.7452
FNVLKVSSPAGK-ERDDAKTLK-a5-b6	rpS11/uS17	eIF3g	141	191	29.12	2	L.kluyveri	29.12	Low	Interlink	0.149	123.991
KGGASSGANR-KHLER-a1-b1	eIF3c	rpS13/uS15	82	100	29.11	1	L.kluyveri/D.hansenii	29.11	Low	Interlink	0.213	51.606
RGEQELEGVTDQSIPKR-VFGTGKR-a16-b6	rpS6/eS6	rpS24/eS24	131	123	29.11	2	L.kluyveri/D.hansenii	29.11	Low	Interlink	0.16	21.0748
HEGGFDLVHIKDSLDNTFVTR-ASSLKA-a11-b5	rpS4/eS4	rpS6/eS6	211	235	29.1	2	L.kluyveri	29.1	Low	Interlink	0.149	22.556
LFNKWSFEDVQVK-NVGKTLVNK-a4-b4	rpS5/uS7	rpS1/eS1	45	45	29.08	2	L.kluyveri/D.hansenii	29.08	Low	Interlink	0.213	78.5152
GQHTKTTGR-LAKVR-a5-b3	rpS18/uS13	eIF3j	139	218	29.06	1	L.kluyveri/D.hansenii	29.06	Low	Interlink	0.213	94.3893
ERHEGGFDLVHIKDSLDNTFVTR-AGKVK-a13-b3	rpS4/eS4	rpS30/eS30	211	13	29.02	9	L.kluyveri/D.hansenii	29.02	Low	Interlink	0.255	94.0657
QKDVNDGKNYHTLANNLESK-TFKTYSYK-a8-b3	rpS18/uS13	rpS15/uS19	96	13	29.02	11	L.kluyveri/D.hansenii	29.02	Low	Interlink	0.202	22.5621
INDTVKIDLASGK-ASSLKA-a6-b5	rpS4/eS4	rpS6/eS6	161	235	29.01	16	L.kluyveri	29.01	Low	Interlink	0.149	20.9738
LNEKKFAGNAPQR-QEKPKQPKGR-a5-b3	eIF3c	rpS30/eS30	809	26	29	3	L.kluyveri/D.hansenii	29	Low	Interlink	0.16	137.339
RNNNKGSEAAEAEDEE-AKPAAKK-a5-b6	rpS9/uS4	eIF3j	179	55	29	1	L.kluyveri	29	Low	Interlink	0.149	20.4607
NVKGAEEETVAK-AKANRR-a3-b2	rpS8/eS8	rpS11/uS17	128	26	28.99	2	L.kluyveri/D.hansenii	28.99	Low	Interlink	0.174	20.7439
FKLLNGLAIRR-KMNPSPSSQ-a2-b1	rpS3/uS3	rpS30/eS30	108	55	28.98	15	L.kluyveri	28.98	Low	Interlink	0.149	28.2937
SQTPKVEK-EEEEKSR-a5-b5	rpS30/eS30	eIF3a	20	856	28.97	1	L.kluyveri/D.hansenii	28.97	Low	Interlink	0.255	130.224
ILPKPSRR-EKKEKPR-a4-b5	rpS7/eS7	rpS23/uS12	102	142	28.96	1	L.kluyveri/D.hansenii	28.96	Low	Interlink	0.16	94.6361
VTGGMKVK-VAKSNR-a6-b3	rpS14/uS11	rpS5/uS7	48	222	28.93	1	L.kluyveri/D.hansenii	28.93	Low	Interlink	0.255	16.6418
KALSTAITSMHEK-VEKQEKPKQPK-a1-b8	eIF3j	rpS30/eS30	155	28	28.9	1	L.kluyveri/D.hansenii	28.9	Low	Interlink	0.213	64.0188
DVKSNQGKEDLKK-IGVLSEDKKK-a3-b8	eIF3b	rpS9/uS4	493	90	28.9	2	L.kluyveri	28.9	Low	Interlink	0.2	16.9928
ERKDQYVPDVSALDLSHSK-GIKLSIAEERDR-a3-b3	rpS17/eS17	rpS4/eS4	81	245	28.86	1	L.kluyveri/D.hansenii	28.86	Low	Interlink	0.22	116.374
QGVLGIKVK-VTGGMKVK-a7-b6	rpS3/uS3	rpS14/uS11	185	48	28.82	1	L.kluyveri/D.hansenii	28.82	Low	Interlink	0.16	82.0504
SADAKIEHAVESQFGAGR-VIKVLGR-a5-b3	rpS8/eS8	rpS28/eS28	155	14	28.81	2	L.kluyveri/D.hansenii	28.81	Low	Interlink	0.255	158.499
FGTEEFETEFREPKLPEFTPTEYLK-DLENYNDLKQR-a14-b9	eIF3b	eIF3a	140	757	28.79	3	L.kluyveri	28.79	Low	Interlink	0.163	89.0523
RLQTQVYKLGLAK-VEMKDR-a8-b4	rpS9/uS4	eIF3b	115	447	28.79	3	L.kluyveri	28.79	Low	Interlink	0.163	15.1012
KTLTTVQGVPEEYDLKR-LAKVR-a1-b3	eIF1	eIF3j	37	218	28.79	3	L.kluyveri/D.hansenii	28.79	Low	Interlink	0.255	90.4458
GIVLEKIGIESK-LAGEYGLKNK-a6-b8	rpS23/uS12	rpS9/uS4	56	37	28.78	5	L.kluyveri/D.hansenii	28.78	Low	Interlink	0.197	49.3922
MMEEKAAADAR-NYGKGSRQCR-a5-b4	eIF3a	rpS29/uS14	638	16	28.72	2	L.kluyveri/D.hansenii	28.72	Low	Interlink	0.202	103.068
MSDIQKEKVEQQEQPQIHK-VKRIPYSQK-a6-b2	rpS20/uS10	eIF3c	6	643	28.7	1	L.kluyveri	28.7	Low	Interlink	0.163	157.74
FNVLKVSSPAGK-QTQKRPR-a5-b4	rpS11/uS17	rpS7/eS7	141	112	28.7	6	L.kluyveri/D.hansenii	28.7	Low	Interlink	0.22	27.42
KRASNGRNK-RASKALIER-a1-b4	rpS26/eS26	rpS17/eS17	4	14	28.7	1	L.kluyveri	28.7	Low	Interlink	0.163	52.3346
LNEKKFAGNAPQR-QEKPKQPKGR-a5-b3	eIF3c	rpS30/eS30	809	26	28.69	3	L.kluyveri/D.hansenii	28.69	Low	Interlink	0.202	137.339
QKDVNDGKNYHTLANNLESK-TFKTYSYK-a8-b3	rpS18/uS13	rpS15/uS19	96	13	28.66	11	L.kluyveri	28.66	Low	Interlink	0.232	22.5621
MLIPKEER-KKDASTK-a5-b2	rpS10/eS10	eIF3j	5	63	28.63	1	L.kluyveri/D.hansenii	28.63	Low	Interlink	0.255	94.2862
YYPKLTLDFQTNKR-DKTVK-a4-b2	rpS17/eS17	RACK1	23	129	28.62	3	L.kluyveri/D.hansenii	28.62	Low	Interlink	0.202	15.554
FGGKGARSR-ERKAAEER-a4-b3	rpS16/uS9	eIF3a	131	599	28.62	1	L.kluyveri/D.hansenii	28.62	Low	Interlink	0.22	93.9368
AARAKSMKFADGFLIHSGQPVNDFIDTATR-GLSSKPAGLMKK-a5-b5	rpS3/uS3	rpS15/uS19	148	52	28.61	2	L.kluyveri	28.61	Low	Interlink	0.205	64.0027
AKDHASVQINVAKVDEEGR-RAEEKFER-a13-b5	rpS21/eS21	eIF3a	38	656	28.61	1	L.kluyveri/D.hansenii	28.61	Low	Interlink	0.22	34.3808
HEGGFDLVHIKDSLDNTFVTR-ASSLKA-a11-b5	rpS4/eS4	rpS6/eS6	211	235	28.61	2	L.kluyveri	28.61	Low	Interlink	0.232	22.556
VTGGMKVKADR-VQIKLTR-a6-b4	rpS14/uS11	rpS7/eS7	48	76	28.59	3	L.kluyveri	28.59	Low	Interlink	0.205	120.887
LAAPENEKPAVVR-GQHTKTTGRR-a8-b5	rpS15/uS19	rpS18/uS13	72	139	28.59	4	L.kluyveri/D.hansenii	28.59	Low	Interlink	0.22	40.9311
SQTPKVEKQEKPK-LAKVR-a5-b3	rpS30/eS30	eIF3j	20	218	28.58	3	L.kluyveri/D.hansenii	28.58	Low	Interlink	0.22	33.9944
EFQIIDTLLPNLKDEVMNIKPVQK-KMNPSPSSQ-a13-b1	rpS2/uS5	rpS30/eS30	77	55	28.58	1	L.kluyveri	28.58	Low	Interlink	0.205	24.2661
LVEGLANDPENKVPLIK-VDAEGKVTK-a12-b6	rpS12/eS12	rpS31/eS31	85	113	28.57	7	L.kluyveri/D.hansenii	28.57	Low	Interlink	0.202	14.9961
IGVLSEDKK-VKKVAR-a8-b3	rpS9/uS4	eIF3c	90	204	28.54	1	L.kluyveri/D.hansenii	28.54	Low	Interlink	0.197	121.634
ILEPKDEEPISEPSVK-YYPKLTLDFQTNKR-a5-b4	rpS3/uS3	rpS17/eS17	212	23	28.54	3	L.kluyveri/D.hansenii	28.54	Low	Interlink	0.255	12.8796
CVNCSKSVPKDK-AAVLEGEMKK-a6-b9	rpS26/eS26	eIF3a	28	670	28.53	2	L.kluyveri/D.hansenii	28.53	Low	Interlink	0.22	91.8512
EHLIQKTNETISR-LNEKK-a6-b4	eIF3a	eIF3c	589	808	28.5	2	L.kluyveri	28.5	Low	Interlink	0.163	18.2518
VTGGMKVKADR-VQIKLTR-a6-b4	rpS14/uS11	rpS7/eS7	48	76	28.46	3	L.kluyveri	28.46	Low	Interlink	0.232	120.887
VSPADAAKK-VIKVLGR-a8-b3	rpS26/eS26	rpS28/eS28	116	14	28.39	7	L.kluyveri	28.39	Low	Interlink	0.205	18.1287
FLELGVDLKK-TAKEVASAIR-a9-b3	eIF3a	rpS2/uS5	63	119	28.39	2	L.kluyveri	28.39	Low	Interlink	0.232	114.937
INELTLLVQKRFR-EVKAIMMQRHVK-a10-b3	rpS3/uS3	rpS4/eS4	75	62	28.37	1	L.kluyveri	28.37	Low	Interlink	0.17	137.222
GLSAVAQAESLKFKLLNGLAIRR-KMNPSPSSQ-a14-b1	rpS3/uS3	rpS30/eS30	108	55	28.35	15	L.kluyveri	28.35	Low	Interlink	0.17	28.2937
LDAELKLAGEYGLK-KMNPSPSSQ-a6-b1	rpS9/uS4	rpS30/eS30	29	55	28.33	6	L.kluyveri/D.hansenii	28.33	Low	Interlink	0.197	17.4504
ILEPKDEEPISEPSVK-DKTVK-a5-b2	rpS3/uS3	RACK1	212	129	28.31	6	L.kluyveri/D.hansenii	28.31	Low	Interlink	0.197	18.4889
YVMESGAKGCEVVISGK-ERDDAKTLK-a8-b6	rpS3/uS3	eIF3g	132	191	28.28	2	L.kluyveri	28.28	Low	Interlink	0.226	115.527
LCDEIATIQSKRLR-CKEVGITAVHVK-a11-b2	rpS17/eS17	rpS14/uS11	44	73	28.28	2	L.kluyveri/D.hansenii	28.28	Low	Interlink	0.216	84.9154
VEKQEKPKQPK-NVKGPVR-a3-b3	rpS30/eS30	rpS28/eS28	23	45	28.22	1	L.kluyveri/D.hansenii	28.22	Low	Interlink	0.216	98.8652
SQTPKVEK-EKKEKPR-a5-b3	rpS30/eS30	rpS23/uS12	20	140	28.22	2	L.kluyveri/D.hansenii	28.22	Low	Interlink	0.216	19.2448
SLGLKLPLAVSNVSAQR-QLEEEKLR-a5-b6	rpS17/eS17	eIF3a	116	612	28.21	3	L.kluyveri/D.hansenii	28.21	Low	Interlink	0.197	27.4906
IGVLSEDKKKLDYVLALK-SNQGKEDLKK-a8-b5	rpS9/uS4	eIF3b	90	497	28.21	4	L.kluyveri	28.21	Low	Interlink	0.172	12.4844
SQTPKVEKQEKPK-LAKVR-a5-b3	rpS30/eS30	eIF3j	20	218	28.21	3	L.kluyveri/D.hansenii	28.21	Low	Interlink	0.197	33.9944
EAKLTEAR-LLKQPK-a3-b3	eIF3a	rpS1/eS1	799	219	28.2	1	L.kluyveri/D.hansenii	28.2	Low	Interlink	0.197	142.628
RQEELKQQQEFER-EVKAIMMQR-a6-b3	eIF3a	rpS4/eS4	844	62	28.18	1	L.kluyveri/D.hansenii	28.18	Low	Interlink	0.237	100.946
GLSAVAQAESLKFKLLNGLAIRR-KMNPSPSSQ-a14-b1	rpS3/uS3	rpS30/eS30	108	55	28.17	15	L.kluyveri	28.17	Low	Interlink	0.232	28.2937
KTTKGYLFVEFDSAVAAKK-LIKISSDYK-a4-b3	eIF3b	eIF3a	85	780	28.17	1	L.kluyveri	28.17	Low	Interlink	0.239	111.175
NRLKYALNGR-KMNPSPSSQ-a4-b1	rpS4/eS4	rpS30/eS30	53	55	28.17	1	L.kluyveri/D.hansenii	28.17	Low	Interlink	0.165	70.771
MLIPKEER-AATGAKR-a5-b6	rpS10/eS10	rpS8/eS8	5	17	28.16	2	L.kluyveri/D.hansenii	28.16	Low	Interlink	0.231	133.522
LAVLNYFKVDAEGK-DKDAK-a8-b2	rpS31/eS31	rpS13/uS15	107	109	28.15	2	L.kluyveri	28.15	Low	Interlink	0.172	161.036
KDQYVPDVSALDLSHSK-RYIDLQAPAQIVKR-a1-b13	rpS17/eS17	rpS20/uS10	81	101	28.13	1	L.kluyveri/D.hansenii	28.13	Low	Interlink	0.197	80.489
TSAGNEMPPQDSEGWFYKRAASVAR-EVKVK-a18-b3	rpS19/eS19	eIF3g	55	40	28.13	1	L.kluyveri/D.hansenii	28.13	Low	Interlink	0.237	130.031
YVMESGAKGCEVVISGK-CHATFKIKS-a8-b6	rpS3/uS3	rpS31/eS31	132	149	28.11	1	L.kluyveri/D.hansenii	28.11	Low	Interlink	0.231	84.8264
RFVNVTLTNGKR-FKLLNGLAIR-a11-b2	rpS30/eS30	rpS3/uS3	53	108	28.1	4	L.kluyveri	28.1	Low	Interlink	0.232	27.2668
LDRIYKEVPTYR-AKSMK-a6-b2	rpS25/eS25	rpS3/uS3	52	148	28.1	1	L.kluyveri/D.hansenii	28.1	Low	Interlink	0.263	98.9088
SQTPKVEK-EKKEKPR-a5-b5	rpS30/eS30	rpS23/uS12	20	142	28.09	2	L.kluyveri/D.hansenii	28.09	Low	Interlink	0.165	22.3507
AQHAVVLEQEKLDR-RYANLVCKK-a11-b8	rpS25/eS25	rpS18/uS13	46	48	28.07	1	L.kluyveri	28.07	Low	Interlink	0.172	30.9488
MENDKGQLVELYVPRK-RASNGRNKK-a5-b8	rpS21/eS21	rpS26/eS26	5	12	28.04	3	L.kluyveri	28.04	Low	Interlink	0.172	72.1987
SRNAERKWAAR-SFKEPR-a7-b3	rpS8/eS8	rpS0/uS2	146	116	28.03	1	L.kluyveri	28.03	Low	Interlink	0.232	143.952
LGLAKSVHHAR-KMNPSPSSQ-a5-b1	rpS9/uS4	rpS30/eS30	120	55	28.02	2	L.kluyveri	28.02	Low	Interlink	0.239	31.4003
KGTDHQAQIK-NKRLSK-a1-b2	eIF3c	rpS1/eS1	268	7	28.01	1	L.kluyveri	28.01	Low	Interlink	0.239	85.2862
KFAGNAPQR-QLEEEKLR-a1-b6	eIF3c	eIF3a	809	612	28.01	3	L.kluyveri	28.01	Low	Interlink	0.239	18.0921
GKKGTDHQAQIK-AKLSEGTSFR-a2-b2	eIF3c	rpS27/eS27	267	72	28	2	L.kluyveri/D.hansenii	28	Low	Interlink	0.237	20.2326
SADAKIEHAVESQFGAGR-KNVKGAEEETVAK-a5-b4	rpS8/eS8	rpS8/eS8	155	128	51.54	5	L.kluyveri	51.54	High	Intralink	0	19.6072
SADAKIEHAVESQFGAGR-KKNVKGAEEETVAK-a5-b5	rpS8/eS8	rpS8/eS8	155	128	49.99	5	L.kluyveri	49.99	High	Intralink	0	19.6072
SADAKIEHAVESQFGAGR-KKNVK-a5-b2	rpS8/eS8	rpS8/eS8	155	125	49.13	6	L.kluyveri	49.13	High	Intralink	0	19.6072
DTPIESHPLFEGETKADYQELR-KALSTAITSMHEK-a15-b1	eIF3j	eIF3j	147	155	48.17	3	L.kluyveri	48.17	High	Intralink	0	12.4173
ILATKEAK-AFKAK-a5-b3	eIF3a	eIF3a	796	789	47.13	3	L.kluyveri	47.13	High	Intralink	0	18.031
FNVLKVSSPAGK-SNKQFTKF-a5-b3	rpS11/uS17	rpS11/uS17	141	151	47.08	6	L.kluyveri	47.08	High	Intralink	0	9.52338
TPKTAIEGSYIDKK-FNVLKVSSPAGK-a3-b5	rpS11/uS17	rpS11/uS17	46	141	46.78	6	L.kluyveri	46.78	High	Intralink	0	12.4026
SADAKIEHAVESQFGAGR-KWAAR-a5-b1	rpS8/eS8	rpS8/eS8	155	142	46.54	2	L.kluyveri	46.54	High	Intralink	0	26.2113
HIAVGKQIVNIPSFMVR-LESEKHIDFAR-a6-b5	rpS9/uS4	rpS9/uS4	138	154	46.37	3	L.kluyveri	46.37	High	Intralink	0	12.4744
ELEKKFPDR-VQIKLTR-a4-b4	rpS7/eS7	rpS7/eS7	83	76	46.23	4	L.kluyveri	46.23	High	Intralink	0	10.404
WYKNAGLGFKTPK-FNVLKVSSPAGK-a10-b5	rpS11/uS17	rpS11/uS17	43	141	46.1	8	L.kluyveri	46.1	High	Intralink	0	7.96468
SADAKIEHAVESQFGAGR-KKNVK-a5-b2	rpS8/eS8	rpS8/eS8	155	125	46.05	6	L.kluyveri	46.05	High	Intralink	0	19.6072
TPKTAIEGSYIDKK-FNVLKVSSPAGK-a3-b5	rpS11/uS17	rpS11/uS17	46	141	45.45	6	L.kluyveri	45.45	High	Intralink	0	12.4026
FNVLKVSSPAGK-NAGLGFKTPK-a5-b7	rpS11/uS17	rpS11/uS17	141	43	45.45	8	L.kluyveri	45.45	High	Intralink	0	7.96468
FNVLKVSSPAGK-SNKQFTKF-a5-b7	rpS11/uS17	rpS11/uS17	141	155	45.05	5	L.kluyveri	45.05	High	Intralink	0	9.52338
HIAVGKQIVNIPSFMVR-LESEKHIDFAR-a6-b5	rpS9/uS4	rpS9/uS4	138	154	44.83	3	L.kluyveri	44.83	High	Intralink	0	12.4744
SADAKIEHAVESQFGAGR-KNVKGAEEETVAK-a5-b1	rpS8/eS8	rpS8/eS8	155	125	44.72	6	L.kluyveri	44.72	High	Intralink	0	19.6072
RMMEEKAAADAR-KAAEER-a6-b1	eIF3a	eIF3a	638	599	44.38	3	L.kluyveri	44.38	High	Intralink	0	18.492
RETEEKGWVPVTK-LVKAGK-a6-b3	rpS2/uS5	rpS2/uS5	33	46	44.33	9	L.kluyveri	44.33	High	Intralink	0	20.9901
DTPIESHPLFEGETKADYQELR-KALSTAITSMHEK-a15-b1	eIF3j	eIF3j	147	155	44.27	3	L.kluyveri	44.27	High	Intralink	0	12.4173
ILATKEAK-AFKAK-a5-b3	eIF3a	eIF3a	796	789	44.26	3	L.kluyveri	44.26	High	Intralink	0	18.031
FNVLKVSSPAGK-NAGLGFKTPK-a5-b7	rpS11/uS17	rpS11/uS17	141	43	44.17	8	L.kluyveri	44.17	High	Intralink	0	7.96468
RETEEKGWVPVTK-LVKAGK-a6-b3	rpS2/uS5	rpS2/uS5	33	46	43.95	9	L.kluyveri	43.95	High	Intralink	0	20.9901
ELEKKFPDR-VQIKLTR-a4-b4	rpS7/eS7	rpS7/eS7	83	76	43.86	4	L.kluyveri	43.86	High	Intralink	0	10.404
LSPDTVVEQIIKYAR-KGLTPSQIGVLLR-a12-b1	rpS13/uS15	rpS13/uS15	39	43	43.83	3	L.kluyveri	43.83	High	Intralink	0	6.17877
AQHAVVLEQEKLDR-LKIGGSMAR-a11-b2	rpS25/eS25	rpS25/eS25	46	70	43.8	6	L.kluyveri	43.8	High	Intralink	0	9.43263
FNVLKVSSPAGK-SNKQFTKF-a5-b3	rpS11/uS17	rpS11/uS17	141	151	43.76	6	L.kluyveri	43.76	High	Intralink	0	9.52338
FNVLKVSSPAGK-NAGLGFKTPK-a5-b7	rpS11/uS17	rpS11/uS17	141	43	43.6	8	L.kluyveri	43.6	High	Intralink	0	7.96468
LSPDTVVEQIIKYAR-KGLTPSQIGVLLR-a12-b1	rpS13/uS15	rpS13/uS15	39	43	43.17	3	L.kluyveri	43.17	High	Intralink	0	6.17877
SADAKIEHAVESQFGAGR-KNVKGAEEETVAK-a5-b1	rpS8/eS8	rpS8/eS8	155	125	43.12	6	L.kluyveri	43.12	High	Intralink	0	19.6072
TPKTAIEGSYIDKK-FNVLKVSSPAGK-a3-b5	rpS11/uS17	rpS11/uS17	46	141	43.11	6	L.kluyveri	43.11	High	Intralink	0	12.4026
FNVLKVSSPAGK-SNKQFTKF-a5-b3	rpS11/uS17	rpS11/uS17	141	151	43.02	6	L.kluyveri	43.02	High	Intralink	0	9.52338
TVRFNVLKVSSPAGK-NAGLGFKTPK-a8-b7	rpS11/uS17	rpS11/uS17	141	43	42.8	8	L.kluyveri	42.8	High	Intralink	0	7.96468
SADAKIEHAVESQFGAGR-NVKGAEEETVAK-a5-b3	rpS8/eS8	rpS8/eS8	155	128	42.54	5	L.kluyveri	42.54	High	Intralink	0	19.6072
ETEEKGWVPVTK-LVKAGK-a5-b3	rpS2/uS5	rpS2/uS5	33	46	42.44	9	L.kluyveri	42.44	High	Intralink	0	20.9901
ETEEKGWVPVTK-LVKAGK-a5-b3	rpS2/uS5	rpS2/uS5	33	46	42.39	9	L.kluyveri	42.39	High	Intralink	0	20.9901
RNNNKGSEAAEAEDEE-LGLAKSVHHAR-a5-b5	rpS9/uS4	rpS9/uS4	179	120	42.35	6	L.kluyveri	42.35	High	Intralink	0	30.947
RETEEKGWVPVTK-LVKAGK-a6-b3	rpS2/uS5	rpS2/uS5	33	46	42.23	9	L.kluyveri	42.23	High	Intralink	0	20.9901
WYKNAGLGFKTPK-FNVLKVSSPAGK-a10-b5	rpS11/uS17	rpS11/uS17	43	141	42.09	8	L.kluyveri	42.09	High	Intralink	0	7.96468
AQHAVVLEQEKLDR-LKIGGSMAR-a11-b2	rpS25/eS25	rpS25/eS25	46	70	42.02	6	L.kluyveri	42.02	High	Intralink	0	9.43263
ETEEKGWVPVTK-LVKAGK-a5-b3	rpS2/uS5	rpS2/uS5	33	46	41.96	9	L.kluyveri	41.96	High	Intralink	0	20.9901
ALEHYEKSSFQGPPETLR-DHVLYAAKSMQR-a7-b8	eIF3c	eIF3c	661	680	41.92	3	L.kluyveri	41.92	High	Intralink	0	14.2999
RNNNKGSEAAEAEDEE-LGLAKSVHHAR-a5-b5	rpS9/uS4	rpS9/uS4	179	120	41.89	6	L.kluyveri	41.89	High	Intralink	0	30.947
EHLIQKTNETISR-AQLAELAKALK-a6-b8	eIF3a	eIF3a	589	562	41.61	6	L.kluyveri	41.61	High	Intralink	0	18.3099
RAEEKFERER-MEAEAKR-a5-b6	eIF3a	eIF3a	656	650	41.53	10	L.kluyveri	41.53	High	Intralink	0	18.2384
SADAKIEHAVESQFGAGR-KWAAR-a5-b1	rpS8/eS8	rpS8/eS8	155	142	41.16	2	L.kluyveri	41.16	High	Intralink	0	26.2113
VLQALEKIGVVEISPK-QGKLEVPGYVDIVK-a7-b3	rpS19/eS19	rpS19/eS19	110	27	41.13	3	L.kluyveri	41.13	High	Intralink	0	9.08069
AQHAVVLEQEKLDR-IYKEVPTYR-a11-b3	rpS25/eS25	rpS25/eS25	46	52	41.11	6	L.kluyveri	41.11	High	Intralink	0	9.68874
DKAQHAVVLEQEKLDR-LKIGGSMAR-a13-b2	rpS25/eS25	rpS25/eS25	46	70	41.07	6	L.kluyveri	41.07	High	Intralink	0	9.43263
HEGGFDLVHIKDSLDNTFVTR-GKGIK-a11-b2	rpS4/eS4	rpS4/eS4	211	242	40.84	6	L.kluyveri	40.84	High	Intralink	0	13.2374
ALEHYEKSSFQGPPETLR-DHVLYAAKSMQR-a7-b8	eIF3c	eIF3c	661	680	40.83	3	L.kluyveri	40.83	High	Intralink	0	14.2999
RNNNKGSEAAEAEDEE-LGLAKSVHHAR-a5-b5	rpS9/uS4	rpS9/uS4	179	120	40.82	6	L.kluyveri	40.82	High	Intralink	0	30.947
LSPDTVVEQIIKYAR-KGLTPSQIGVLLR-a12-b1	rpS13/uS15	rpS13/uS15	39	43	40.78	3	L.kluyveri	40.78	High	Intralink	0	6.17877
ALEHYEKSSFQGPPETLR-DHVLYAAKSMQR-a7-b8	eIF3c	eIF3c	661	680	40.78	3	L.kluyveri	40.78	High	Intralink	0.012	14.2999
AQHAVVLEQEKLDR-IYKEVPTYR-a11-b3	rpS25/eS25	rpS25/eS25	46	52	40.73	6	L.kluyveri	40.73	High	Intralink	0	9.68874
FVGHKSDVLSVAIDRR-DKTVK-a5-b2	RACK1	RACK1	107	129	40.67	6	L.kluyveri	40.67	High	Intralink	0.012	9.10805
FNVLKVSSPAGK-SNKQFTK-a5-b3	rpS11/uS17	rpS11/uS17	141	151	40.65	6	L.kluyveri	40.65	High	Intralink	0	9.52338
HEGGFDLVHIKDSLDNTFVTR-GKGIK-a11-b2	rpS4/eS4	rpS4/eS4	211	242	40.64	6	L.kluyveri	40.64	High	Intralink	0.012	13.2374
ELEKKFPDR-VQIKLTR-a5-b4	rpS7/eS7	rpS7/eS7	84	76	40.61	3	L.kluyveri	40.61	High	Intralink	0	11.9636
FVGHKSDVLSVAIDRR-DKTVK-a5-b2	RACK1	RACK1	107	129	40.5	6	L.kluyveri	40.5	High	Intralink	0	9.10805
FVGHKSDVLSVAIDR-DKTVK-a5-b2	RACK1	RACK1	107	129	40.47	6	L.kluyveri	40.47	High	Intralink	0	9.10805
RALEHYEKSSFQGPPETLR-LAKETK-a8-b3	eIF3c	eIF3c	661	796	40.46	7	L.kluyveri	40.46	High	Intralink	0	19.4237
MMEEKAAADAR-QLEEEKLR-a5-b6	eIF3a	eIF3a	638	612	40.43	2	L.kluyveri	40.43	High	Intralink	0	18.492
FVGHKSDVLSVAIDR-DKTVK-a5-b2	RACK1	RACK1	107	129	40.36	6	L.kluyveri	40.36	High	Intralink	0.012	9.10805
FVGHKSDVLSVAIDRR-DKTVK-a5-b2	RACK1	RACK1	107	129	40.35	6	L.kluyveri	40.35	High	Intralink	0	9.10805
AAKLAAPENEKPAVVR-TFKTYSYK-a3-b3	rpS15/uS19	rpS15/uS19	64	13	40.34	7	L.kluyveri	40.34	High	Intralink	0	18.5712
STGFGLVYNSVADAKK-YGLAEKVEK-a15-b6	rpS24/eS24	rpS24/eS24	83	99	40.28	3	L.kluyveri	40.28	High	Intralink	0	14.5456
FNVLKVSSPAGK-SNKQFTK-a5-b3	rpS11/uS17	rpS11/uS17	141	151	40.21	6	L.kluyveri	40.21	High	Intralink	0	9.52338
AQHAVVLEQEKLDR-LKIGGSMAR-a11-b2	rpS25/eS25	rpS25/eS25	46	70	40.18	6	L.kluyveri	40.18	High	Intralink	0	9.43263
RNNNKGSEAAEAEDEE-LESEKHIDFAR-a5-b5	rpS9/uS4	rpS9/uS4	179	154	40.06	6	L.kluyveri	40.06	High	Intralink	0.012	39.703
RNNNKGSEAAEAEDEE-LESEKHIDFAR-a5-b5	rpS9/uS4	rpS9/uS4	179	154	40.05	6	L.kluyveri	40.05	High	Intralink	0	39.703
AQHAVVLEQEKLDR-IYKEVPTYR-a11-b3	rpS25/eS25	rpS25/eS25	46	52	40.04	6	L.kluyveri	40.04	High	Intralink	0	9.68874
DQFVLQKSDMTAIFWNR-KNWSNSTVR-a7-b1	eIF3b	eIF3b	167	190	40.01	1	L.kluyveri	40.01	High	Intralink	0	9.61788
DLLTRDEKDPKR-KLDYVLALK-a8-b1	rpS9/uS4	rpS9/uS4	65	92	39.93	5	L.kluyveri	39.93	High	Intralink	0	13.4896
DLLTRDEKDPKR-KLDYVLALK-a8-b1	rpS9/uS4	rpS9/uS4	65	92	39.89	5	L.kluyveri	39.89	High	Intralink	0.012	13.4896
FNVLKVSSPAGK-SNKQFTK-a5-b3	rpS11/uS17	rpS11/uS17	141	151	39.87	6	L.kluyveri	39.87	High	Intralink	0.012	9.52338
GVDLEKMLEMPTEEFVK-TFKTYSYK-a6-b3	rpS15/uS19	rpS15/uS19	24	13	39.85	2	L.kluyveri	39.85	High	Intralink	0.012	13.9155
ERHEGGFDLVHIKDSLDNTFVTR-GKGIK-a13-b2	rpS4/eS4	rpS4/eS4	211	242	39.82	6	L.kluyveri	39.82	High	Intralink	0	13.2374
DKAQHAVVLEQEKLDR-LKIGGSMAR-a13-b2	rpS25/eS25	rpS25/eS25	46	70	39.66	6	L.kluyveri	39.66	High	Intralink	0.012	9.43263
DTPIESHPLFEGETKADYQELR-KALSTAITSMHEK-a15-b1	eIF3j	eIF3j	147	155	39.66	3	L.kluyveri	39.66	High	Intralink	0.012	12.4173
SADAKIEHAVESQFGAGR-KKNVK-a5-b2	rpS8/eS8	rpS8/eS8	155	125	39.61	6	L.kluyveri	39.61	High	Intralink	0	19.6072
EASAEYAQLLAKR-NAEKAEAR-a12-b4	rpS6/eS6	rpS6/eS6	214	223	39.56	5	L.kluyveri	39.56	High	Intralink	0	18.5262
FNVLKVSSPAGK-SNKQFTKF-a5-b7	rpS11/uS17	rpS11/uS17	141	155	39.46	5	L.kluyveri	39.46	High	Intralink	0	9.52338
EASAEYAQLLAKR-NAEKAEAR-a12-b4	rpS6/eS6	rpS6/eS6	214	223	39.44	5	L.kluyveri	39.44	High	Intralink	0.012	18.5262
AEEKFERER-MEAEAKRR-a4-b6	eIF3a	eIF3a	656	650	39.31	10	L.kluyveri	39.31	High	Intralink	0.012	18.2384
EASAEYAQLLAKR-NAEKAEAR-a12-b4	rpS6/eS6	rpS6/eS6	214	223	39.17	5	L.kluyveri	39.17	High	Intralink	0	18.5262
GVDLEKMLEMPTEEFVK-TFKTYSYK-a6-b3	rpS15/uS19	rpS15/uS19	24	13	39.16	2	L.kluyveri	39.16	High	Intralink	0	13.9155
EAKLTEAR-AKILATK-a3-b2	eIF3a	eIF3a	799	791	39.03	3	L.kluyveri	39.03	High	Intralink	0.012	18.031
STGFGLVYNSVADAKK-YGLAEKVEK-a15-b6	rpS24/eS24	rpS24/eS24	83	99	38.93	3	L.kluyveri	38.93	High	Intralink	0.012	14.5456
HIAVGKQIVNIPSFMVR-LESEKHIDFAR-a6-b5	rpS9/uS4	rpS9/uS4	138	154	38.88	3	L.kluyveri	38.88	High	Intralink	0	12.4744
AAKLAAPENEKPAVVR-TFKTYSYK-a3-b3	rpS15/uS19	rpS15/uS19	64	13	38.87	7	L.kluyveri	38.87	High	Intralink	0	18.5712
VVHKIEGK-VEMKDR-a4-b4	eIF3b	eIF3b	504	447	38.85	4	L.kluyveri	38.85	High	Intralink	0.012	13.2237
TVRFNVLKVSSPAGK-NAGLGFKTPK-a8-b7	rpS11/uS17	rpS11/uS17	141	43	38.84	8	L.kluyveri	38.84	High	Intralink	0.012	7.96468
AEEKFERER-MEAEAKRR-a4-b6	eIF3a	eIF3a	656	650	38.75	10	L.kluyveri	38.75	High	Intralink	0	18.2384
TLVNKSTGLK-KVVDPFTRK-a5-b1	rpS1/eS1	rpS1/eS1	50	19	38.62	6	L.kluyveri	38.62	High	Intralink	0	18.7502
SADAKIEHAVESQFGAGR-KNVKGAEEETVAK-a5-b1	rpS8/eS8	rpS8/eS8	155	125	38.59	6	L.kluyveri	38.59	High	Intralink	0	19.6072
VLQALEKIGVVEISPK-QGKLEVPGYVDIVK-a7-b3	rpS19/eS19	rpS19/eS19	110	27	38.54	3	L.kluyveri	38.54	High	Intralink	0.012	9.08069
SADAKIEHAVESQFGAGR-NVKGAEEETVAK-a5-b3	rpS8/eS8	rpS8/eS8	155	128	38.52	5	L.kluyveri	38.52	High	Intralink	0.012	19.6072
FITISKTETADDNPAVPK-VLKFGWEPTGDR-a6-b3	eIF3b	eIF3b	467	452	38.49	3	L.kluyveri	38.49	High	Intralink	0.012	9.95813
NNNKGSEAAEAEDEE-LGLAKSVHHAR-a4-b5	rpS9/uS4	rpS9/uS4	179	120	38.46	6	L.kluyveri	38.46	High	Intralink	0.012	30.947
DLLTRDEKDPKR-KLDYVLALK-a8-b1	rpS9/uS4	rpS9/uS4	65	92	38.4	5	L.kluyveri	38.4	High	Intralink	0	13.4896
AKDHASVQINVAKVDEEGR-LAQNDGLLKNVWSYSR-a13-b9	rpS21/eS21	rpS21/eS21	38	80	38.33	2	L.kluyveri	38.33	High	Intralink	0	15.6589
FNVLKVSSPAGK-QFTKF-a5-b4	rpS11/uS17	rpS11/uS17	141	155	38.26	5	L.kluyveri	38.26	High	Intralink	0	9.52338
AAKLAAPENEKPAVVR-TFKTYSYK-a3-b3	rpS15/uS19	rpS15/uS19	64	13	38.21	7	L.kluyveri	38.21	High	Intralink	0.012	18.5712
GGRRETEEKGWVPVTK-LVKAGK-a9-b3	rpS2/uS5	rpS2/uS5	33	46	38.17	9	L.kluyveri	38.17	High	Intralink	0	20.9901
AAAALAGGKK-DGIIKPVSK-a9-b5	rpS25/eS25	rpS25/eS25	21	90	38.16	2	L.kluyveri	38.16	High	Intralink	0.012	29.5768
RLQTQVYKLGLAK-LESEKHIDFAR-a8-b5	rpS9/uS4	rpS9/uS4	115	154	38.15	4	L.kluyveri	38.15	High	Intralink	0	11.7782
GAEEETVAKSR-KKNVK-a9-b2	rpS8/eS8	rpS8/eS8	139	125	38.08	2	L.kluyveri	38.08	High	Intralink	0.012	20.9859
LRVDEVQGKNLLTNFHGLDFTTDKLR-TLVNKSTGLK-a9-b5	rpS1/eS1	rpS1/eS1	94	50	38	2	L.kluyveri	38	High	Intralink	0	11.8711
VLQALEKIGVVEISPK-QGKLEVPGYVDIVK-a7-b3	rpS19/eS19	rpS19/eS19	110	27	37.98	3	L.kluyveri	37.98	High	Intralink	0	9.08069
NNNKGSEAAEAEDEE-LGLAKSVHHAR-a4-b5	rpS9/uS4	rpS9/uS4	179	120	37.95	6	L.kluyveri	37.95	High	Intralink	0	30.947
TLVNKSTGLK-KVVDPFTR-a5-b1	rpS1/eS1	rpS1/eS1	50	19	37.95	6	L.kluyveri	37.95	High	Intralink	0.012	18.7502
KAIALLNGK-TFALPPKQK-a1-b7	eIF3b	eIF3b	100	292	37.93	3	L.kluyveri	37.93	High	Intralink	0	20.0478
VVHKIEGK-VEMKDR-a4-b4	eIF3b	eIF3b	504	447	37.87	4	L.kluyveri	37.87	High	Intralink	0	13.2237
TLVNKSTGLK-KVVDPFTR-a5-b1	rpS1/eS1	rpS1/eS1	50	19	37.77	6	L.kluyveri	37.77	High	Intralink	0	18.7502
HEGGFDLVHIKDSLDNTFVTR-GKGIK-a11-b2	rpS4/eS4	rpS4/eS4	211	242	37.64	6	L.kluyveri	37.64	High	Intralink	0	13.2374
GGRRETEEKGWVPVTK-LVKAGK-a9-b3	rpS2/uS5	rpS2/uS5	33	46	37.56	9	L.kluyveri	37.56	High	Intralink	0.012	20.9901
TLVNKSTGLK-KVVDPFTRK-a5-b1	rpS1/eS1	rpS1/eS1	50	19	37.55	6	L.kluyveri	37.55	High	Intralink	0	18.7502
ELEKKFPDR-VQIKLTR-a4-b4	rpS7/eS7	rpS7/eS7	83	76	37.55	4	L.kluyveri	37.55	High	Intralink	0.012	10.404
STGFGLVYNSVADAKK-YGLAEKVEK-a15-b6	rpS24/eS24	rpS24/eS24	83	99	37.42	3	L.kluyveri	37.42	High	Intralink	0	14.5456
ALQSLTSKGYVK-MLIPKEER-a8-b5	rpS10/eS10	rpS10/eS10	52	5	37.33	3	L.kluyveri	37.33	High	Intralink	0	19.228
IYKEVPTYR-LKIGGSMAR-a3-b2	rpS25/eS25	rpS25/eS25	52	70	37.32	3	L.kluyveri	37.32	High	Intralink	0	15.4179
TETADDNPAVPKNVVTFFAPEKK-KAELDFFDLDFTGEK-a12-b1	eIF3b	eIF3b	479	534	37.25	2	L.kluyveri	37.25	High	Intralink	0	15.3799
FNVLKVSSPAGK-QFTKF-a5-b4	rpS11/uS17	rpS11/uS17	141	155	37.15	5	L.kluyveri	37.15	High	Intralink	0.012	9.52338
MMEEKAAADAR-ERKAAEER-a5-b3	eIF3a	eIF3a	638	599	37.12	3	L.kluyveri	37.12	High	Intralink	0	18.492
IVQIMQNPTQYKIPAWFLNR-KADVDLHKR-a12-b1	rpS18/uS13	rpS18/uS13	80	49	37.07	5	L.kluyveri	37.07	High	Intralink	0	8.18499
TLVNKSTGLK-KVVDPFTR-a5-b1	rpS1/eS1	rpS1/eS1	50	19	36.99	6	L.kluyveri	36.99	High	Intralink	0	18.7502
RQEELKQQQEFER-AESEKAAR-a6-b5	eIF3a	eIF3a	844	863	36.98	4	L.kluyveri	36.98	High	Intralink	0	18.0393
TLVNKSTGLK-KVVDPFTRK-a5-b1	rpS1/eS1	rpS1/eS1	50	19	36.95	6	L.kluyveri	36.95	High	Intralink	0.012	18.7502
EAKNMDAETIR-AAVLEGEMKK-a3-b9	eIF3a	eIF3a	690	670	36.94	4	L.kluyveri	36.94	High	Intralink	0	19.9135
EHLIQKTNETISR-KAAEER-a6-b1	eIF3a	eIF3a	589	599	36.88	6	L.kluyveri	36.88	High	Intralink	0	17.7815
RNNNKGSEAAEAEDEE-LESEKHIDFAR-a5-b5	rpS9/uS4	rpS9/uS4	179	154	36.85	6	L.kluyveri	36.85	High	Intralink	0	39.703
ELEKKFPDR-VQIKLTR-a5-b4	rpS7/eS7	rpS7/eS7	84	76	36.76	3	L.kluyveri	36.76	High	Intralink	0.012	11.9636
EAKLTEAR-AKILATK-a3-b2	eIF3a	eIF3a	799	791	36.73	3	L.kluyveri	36.73	High	Intralink	0	18.031
ALEHYEKSSFQGPPETLR-LAKETK-a7-b3	eIF3c	eIF3c	661	796	36.67	7	L.kluyveri	36.67	High	Intralink	0	19.4237
VKGHFGPLNYVAVSPQGTSYASGGEDGFVR-EGKFEAR-a2-b3	eIF3i	eIF3i	290	272	36.66	3	L.kluyveri	36.66	High	Intralink	0	5.67099
EHLIQKTNETISR-KAAEER-a6-b1	eIF3a	eIF3a	589	599	36.63	6	L.kluyveri	36.63	High	Intralink	0.012	17.7815
ASKALIER-TKTVKR-a3-b2	rpS17/eS17	rpS17/eS17	14	7	36.57	2	L.kluyveri	36.57	High	Intralink	0	10.1229
ERHEGGFDLVHIKDSLDNTFVTR-GKGIK-a13-b2	rpS4/eS4	rpS4/eS4	211	242	36.57	6	L.kluyveri	36.57	High	Intralink	0.012	13.2374
DKAQHAVVLEQEKLDR-IYKEVPTYR-a13-b3	rpS25/eS25	rpS25/eS25	46	52	36.55	6	L.kluyveri	36.55	High	Intralink	0	9.68874
AVAKAYNTTK-VKKVAR-a4-b3	eIF3c	eIF3c	193	204	36.54	2	L.kluyveri	36.54	High	Intralink	0.012	19.825
ALQSLTSKGYVK-MLIPKEER-a8-b5	rpS10/eS10	rpS10/eS10	52	5	36.53	3	L.kluyveri	36.53	High	Intralink	0.012	19.228
EAKLTEAR-AKILATK-a3-b2	eIF3a	eIF3a	799	791	36.38	3	L.kluyveri	36.38	High	Intralink	0	18.031
DKAQHAVVLEQEKLDR-IYKEVPTYR-a13-b3	rpS25/eS25	rpS25/eS25	46	52	36.37	6	L.kluyveri	36.37	High	Intralink	0	9.68874
WYKNAGLGFKTPK-FNVLKVSSPAGK-a3-b5	rpS11/uS17	rpS11/uS17	36	141	36.17	3	L.kluyveri	36.17	High	Intralink	0	14.9626
FITISKTETADDNPAVPK-VLKFGWEPTGDR-a6-b3	eIF3b	eIF3b	467	452	36.13	3	L.kluyveri	36.13	High	Intralink	0	9.95813
FITISKTETADDNPAVPK-VLKFGWEPTGDR-a6-b3	eIF3b	eIF3b	467	452	36.06	3	L.kluyveri	36.06	High	Intralink	0	9.95813
EKVEQQEQPQIHKIR-KGPVRLPTK-a13-b1	rpS20/uS10	rpS20/uS10	21	53	35.94	6	L.kluyveri	35.94	Medium	Intralink	0	11.1992
RQEELKQQQEFER-AESEKAAR-a6-b5	eIF3a	eIF3a	844	863	35.94	4	L.kluyveri	35.94	Medium	Intralink	0	18.0393
LAAPENEKPAVVR-TFKTYSYK-a8-b3	rpS15/uS19	rpS15/uS19	72	13	35.9	4	L.kluyveri	35.9	Medium	Intralink	0	15.2907
ALQSLTSKGYVK-MLIPKEER-a8-b5	rpS10/eS10	rpS10/eS10	52	5	35.88	3	L.kluyveri	35.88	Medium	Intralink	0	19.228
LRVDEVQGKNLLTNFHGLDFTTDKLR-TLVNKSTGLK-a9-b5	rpS1/eS1	rpS1/eS1	94	50	35.82	2	L.kluyveri	35.82	Medium	Intralink	0.012	11.8711
WYKNAGLGFKTPK-FNVLKVSSPAGK-a3-b5	rpS11/uS17	rpS11/uS17	36	141	35.81	3	L.kluyveri	35.81	Medium	Intralink	0	14.9626
AAAALAGGKK-DGIIKPVSK-a9-b5	rpS25/eS25	rpS25/eS25	21	90	35.7	2	L.kluyveri	35.7	Medium	Intralink	0	29.5768
DFNQAKHEDIDTK-TKIHR-a6-b2	rpS10/eS10	rpS10/eS10	31	10	35.6	7	L.kluyveri	35.6	Medium	Intralink	0	12.2655
NNNKGSEAAEAEDEE-LGLAKSVHHAR-a4-b5	rpS9/uS4	rpS9/uS4	179	120	35.52	6	L.kluyveri	35.52	Medium	Intralink	0	30.947
ELEKKFPDR-VQIKLTR-a5-b4	rpS7/eS7	rpS7/eS7	84	76	35.47	3	L.kluyveri	35.47	Medium	Intralink	0	11.9636
GAEEETVAKSR-KKNVK-a9-b2	rpS8/eS8	rpS8/eS8	139	125	35.42	2	L.kluyveri	35.42	Medium	Intralink	0	20.9859
KDQYVPDVSALDLSHSK-IQKGPVR-a1-b3	rpS17/eS17	rpS17/eS17	81	63	35.38	5	L.kluyveri	35.38	Medium	Intralink	0	16.2187
RMMEEKAAADAR-KAAEER-a6-b1	eIF3a	eIF3a	638	599	35.15	3	L.kluyveri	35.15	Medium	Intralink	0	18.492
KAIALLNGK-TFALPPKQK-a1-b7	eIF3b	eIF3b	100	292	35.12	3	L.kluyveri	35.12	Medium	Intralink	0.012	20.0478
SADAKIEHAVESQFGAGR-NVKGAEEETVAK-a5-b3	rpS8/eS8	rpS8/eS8	155	128	35.11	5	L.kluyveri	35.11	Medium	Intralink	0	19.6072
IGVVEISPKGGRR-KQVGVGK-a9-b1	rpS19/eS19	rpS19/eS19	119	69	35.09	3	L.kluyveri	35.09	Medium	Intralink	0	9.34882
TPKTAIEGSYIDK-FNVLKVSSPAGK-a3-b5	rpS11/uS17	rpS11/uS17	46	141	35.03	6	L.kluyveri	35.03	Medium	Intralink	0	12.4026
AQLAELAKALKETEGFAQGSYMNK-EHLIQKTNETISR-a11-b6	eIF3a	eIF3a	565	589	35	3	L.kluyveri	35	Medium	Intralink	0	18.3099
TETADDNPAVPKNVVTFFAPEKK-VVHKIEGK-a12-b4	eIF3b	eIF3b	479	504	34.93	1	L.kluyveri	34.93	Medium	Intralink	0	12.6497
KQFVIDVLHPNR-LSEIYKAEK-a1-b6	rpS24/eS24	rpS24/eS24	21	49	34.92	3	L.kluyveri	34.92	Medium	Intralink	0	11.4609
ALEHYEKSSFQGPPETLR-LAKETK-a7-b3	eIF3c	eIF3c	661	796	34.87	7	L.kluyveri	34.87	Medium	Intralink	0.012	19.4237
EAKNMDAETIR-AAVLEGEMKK-a3-b9	eIF3a	eIF3a	690	670	34.83	4	L.kluyveri	34.83	Medium	Intralink	0.012	19.9135
IGVVEISPKGGRR-KQVGVGK-a9-b1	rpS19/eS19	rpS19/eS19	119	69	34.76	3	L.kluyveri	34.76	Medium	Intralink	0.012	9.34882
ERHEGGFDLVHIKDSLDNTFVTR-GKGIK-a13-b2	rpS4/eS4	rpS4/eS4	211	242	34.68	6	L.kluyveri	34.68	Medium	Intralink	0	13.2374
LAAPENEKPAVVR-TFKTYSYK-a8-b3	rpS15/uS19	rpS15/uS19	72	13	34.67	4	L.kluyveri	34.67	Medium	Intralink	0	15.2907
RQEELKQQQEFER-EAREEEEKSR-a6-b8	eIF3a	eIF3a	844	856	34.61	8	L.kluyveri	34.61	Medium	Intralink	0	18.0393
AVAKAYNTTK-VKKVAR-a4-b3	eIF3c	eIF3c	193	204	34.6	2	L.kluyveri	34.6	Medium	Intralink	0	19.825
TETADDNPAVPKNVVTFFAPEKK-KAELDFFDLDFTGEK-a12-b1	eIF3b	eIF3b	479	534	34.53	2	L.kluyveri	34.53	Medium	Intralink	0	15.3799
RAEEKFER-MEAEAKR-a5-b6	eIF3a	eIF3a	656	650	34.49	10	L.kluyveri	34.49	Medium	Intralink	0.012	18.2384
DKAQHAVVLEQEKLDR-IYKEVPTYR-a13-b3	rpS25/eS25	rpS25/eS25	46	52	34.23	6	L.kluyveri	34.23	Medium	Intralink	0.012	9.68874
ALEHYEKSSFQGPPETLR-LAKETK-a7-b3	eIF3c	eIF3c	661	796	34.16	7	L.kluyveri	34.16	Medium	Intralink	0	19.4237
LAAPENEKPAVVR-TFKTYSYK-a8-b3	rpS15/uS19	rpS15/uS19	72	13	34.03	4	L.kluyveri	34.03	Medium	Intralink	0.012	15.2907
FVGHKSDVLSVAIDR-DKTVK-a5-b2	RACK1	RACK1	107	129	33.97	6	L.kluyveri	33.97	Medium	Intralink	0	9.10805
EKVEQQEQPQIHKIR-KGPVRLPTK-a13-b1	rpS20/uS10	rpS20/uS10	21	53	33.95	6	L.kluyveri	33.95	Medium	Intralink	0.012	11.1992
MEAEAKRR-AEEKFER-a6-b4	eIF3a	eIF3a	650	656	33.9	10	L.kluyveri	33.9	Medium	Intralink	0.012	18.2384
DKAQHAVVLEQEKLDR-LKIGGSMAR-a13-b2	rpS25/eS25	rpS25/eS25	46	70	33.79	6	L.kluyveri	33.79	Medium	Intralink	0	9.43263
EHLIQKTNETISR-KAAEER-a6-b1	eIF3a	eIF3a	589	599	33.7	6	L.kluyveri	33.7	Medium	Intralink	0	17.7815
LQEEERERKDQYVPDVSALDLSHSK-IQKGPVR-a9-b3	rpS17/eS17	rpS17/eS17	81	63	33.67	5	L.kluyveri	33.67	Medium	Intralink	0	16.2187
WYKNAGLGFKTPK-FNVLKVSSPAGK-a3-b5	rpS11/uS17	rpS11/uS17	36	141	33.6	3	L.kluyveri	33.6	Medium	Intralink	0.012	14.9626
DFNQAKHEDIDTK-TKIHR-a6-b2	rpS10/eS10	rpS10/eS10	31	10	33.55	7	L.kluyveri	33.55	Medium	Intralink	0.012	12.2655
EHLIQKTNETISR-AQLAELAKALK-a6-b8	eIF3a	eIF3a	589	562	33.5	6	L.kluyveri	33.5	Medium	Intralink	0	18.3099
VQIKLTR-ELEKK-a4-b4	rpS7/eS7	rpS7/eS7	76	83	33.49	4	L.kluyveri	33.49	Medium	Intralink	0	10.404
GISFKLQEEERER-ASKALIER-a5-b3	rpS17/eS17	rpS17/eS17	72	14	33.49	2	L.kluyveri	33.49	Medium	Intralink	0	13.8156
VKGHFGPLNYVAVSPQGTSYASGGEDGFVR-EGKFEAR-a2-b3	eIF3i	eIF3i	290	272	33.38	3	L.kluyveri	33.38	Medium	Intralink	0	5.67099
EHLIQKTNETISR-ERKAAEER-a6-b3	eIF3a	eIF3a	589	599	33.34	6	L.kluyveri	33.34	Medium	Intralink	0	17.7815
EHLIQKTNETISR-ERKAAEER-a6-b3	eIF3a	eIF3a	589	599	33.34	6	L.kluyveri	33.34	Medium	Intralink	0.012	17.7815
DFNQAKHEDIDTK-TKIHR-a6-b2	rpS10/eS10	rpS10/eS10	31	10	33.33	7	L.kluyveri	33.33	Medium	Intralink	0	12.2655
IVQIMQNPTQYKIPAWFLNR-KADVDLHKR-a12-b1	rpS18/uS13	rpS18/uS13	80	49	33.3	5	L.kluyveri	33.3	Medium	Intralink	0.012	8.18499
IGVVEISPKGGRR-KQVGVGK-a9-b1	rpS19/eS19	rpS19/eS19	119	69	33.28	3	L.kluyveri	33.28	Medium	Intralink	0	9.34882
RAEEKFER-MEAEAKR-a5-b6	eIF3a	eIF3a	656	650	33.27	10	L.kluyveri	33.27	Medium	Intralink	0	18.2384
KDFNQAKHEDIDTK-TKIHR-a7-b2	rpS10/eS10	rpS10/eS10	31	10	33.27	7	L.kluyveri	33.27	Medium	Intralink	0	12.2655
KDFNQAKHEDIDTK-TKIHR-a7-b2	rpS10/eS10	rpS10/eS10	31	10	33.26	7	L.kluyveri	33.26	Medium	Intralink	0.012	12.2655
VEQQEQPQIHKIR-KGPVRLPTK-a11-b1	rpS20/uS10	rpS20/uS10	21	53	33.22	6	L.kluyveri	33.22	Medium	Intralink	0	11.1992
NNNKGSEAAEAEDEE-LESEKHIDFAR-a4-b5	rpS9/uS4	rpS9/uS4	179	154	33.13	6	L.kluyveri	33.13	Medium	Intralink	0	39.703
VEQQEQPQIHKIR-KGPVRLPTK-a11-b1	rpS20/uS10	rpS20/uS10	21	53	33.12	6	L.kluyveri	33.12	Medium	Intralink	0	11.1992
GGRRETEEKGWVPVTK-LVKAGK-a9-b3	rpS2/uS5	rpS2/uS5	33	46	33.1	9	L.kluyveri	33.1	Medium	Intralink	0	20.9901
EWFDIKAPSTFENR-NVGKTLVNK-a6-b4	rpS1/eS1	rpS1/eS1	33	45	33.02	2	L.kluyveri	33.02	Medium	Intralink	0	9.13683
EAKNMDAETIR-AAVLEGEMKK-a3-b9	eIF3a	eIF3a	690	670	33.01	4	L.kluyveri	33.01	Medium	Intralink	0	19.9135
DKDAKFR-KHLER-a5-b1	rpS13/uS15	rpS13/uS15	112	100	33	1	L.kluyveri	33	Medium	Intralink	0.012	11.0761
KLDYVLALK-DEKDPKR-a1-b3	rpS9/uS4	rpS9/uS4	92	65	32.99	5	L.kluyveri	32.99	Medium	Intralink	0	13.4896
MEAEAKRR-AEEKFER-a6-b4	eIF3a	eIF3a	650	656	32.98	10	L.kluyveri	32.98	Medium	Intralink	0	18.2384
LRVDEVQGKNLLTNFHGLDFTTDKLR-NVGKTLVNK-a9-b4	rpS1/eS1	rpS1/eS1	94	45	32.89	2	L.kluyveri	32.89	Medium	Intralink	0.012	9.54732
NNNKGSEAAEAEDEE-LESEKHIDFAR-a4-b5	rpS9/uS4	rpS9/uS4	179	154	32.88	6	L.kluyveri	32.88	Medium	Intralink	0	39.703
NVVTFFAPEKKDVK-SNQGKEDLKK-a10-b5	eIF3b	eIF3b	489	497	32.87	1	L.kluyveri	32.87	Medium	Intralink	0	6.7866
VLEDLVFPTEIVGKR-YLVGGNKVQK-a14-b7	rpS7/eS7	rpS7/eS7	138	148	32.84	3	L.kluyveri	32.84	Medium	Intralink	0	13.0455
NAGLGFKTPK-VSSPAGKSNK-a7-b7	rpS11/uS17	rpS11/uS17	43	148	32.82	3	L.kluyveri	32.82	Medium	Intralink	0	9.97052
ISSDYKAFKAK-ILATKEAK-a9-b5	eIF3a	eIF3a	789	796	32.75	3	L.kluyveri	32.75	Medium	Intralink	0.012	18.031
ALKETEGFAQGSYMNK-EHLIQKTNETISR-a3-b6	eIF3a	eIF3a	565	589	32.71	3	L.kluyveri	32.71	Medium	Intralink	0	18.3099
VLEDLVFPTEIVGKR-YLVGGNKVQK-a14-b7	rpS7/eS7	rpS7/eS7	138	148	32.7	3	L.kluyveri	32.7	Medium	Intralink	0	13.0455
LLGTAFKSSPFGGSSHAK-WAEQSYKK-a7-b7	rpS23/uS12	rpS23/uS12	39	30	32.67	1	L.kluyveri	32.67	Medium	Intralink	0	13.1729
KDFNQAKHEDIDTKNLYVIK-TKIHR-a7-b2	rpS10/eS10	rpS10/eS10	31	10	32.62	7	L.kluyveri	32.62	Medium	Intralink	0	12.2655
IAGYTTHLMKR-IQKGPVR-a10-b3	rpS17/eS17	rpS17/eS17	59	63	32.61	2	L.kluyveri	32.61	Medium	Intralink	0.012	7.0843
FNVLKVSSPAGK-QFTKF-a5-b4	rpS11/uS17	rpS11/uS17	141	155	32.51	5	L.kluyveri	32.51	Medium	Intralink	0	9.52338
VEQQEQPQIHKIR-KGPVRLPTK-a11-b1	rpS20/uS10	rpS20/uS10	21	53	32.48	6	L.kluyveri	32.48	Medium	Intralink	0.013	11.1992
EHLIQKTNETISR-MMEEKAAADAR-a6-b5	eIF3a	eIF3a	589	638	32.46	1	L.kluyveri	32.46	Medium	Intralink	0	28.4258
GISFKLQEEERER-ASKALIER-a5-b3	rpS17/eS17	rpS17/eS17	72	14	32.46	2	L.kluyveri	32.46	Medium	Intralink	0.013	13.8156
RQEELKQQQEFER-AESEKAAR-a6-b5	eIF3a	eIF3a	844	863	32.44	4	L.kluyveri	32.44	Medium	Intralink	0.013	18.0393
GLVAYHQKFVDEQSKNELKK-SATAVAHVKAGK-a8-b9	rpS16/uS9	rpS16/uS9	94	24	32.42	1	L.kluyveri	32.42	Medium	Intralink	0.013	13.8335
EAREEEEKSRAESEK-RQEELKQQQEFER-a8-b6	eIF3a	eIF3a	856	844	32.27	8	L.kluyveri	32.27	Medium	Intralink	0.013	18.0393
EASAEYAQLLAKR-RASSLKA-a12-b6	rpS6/eS6	rpS6/eS6	214	235	32.26	2	L.kluyveri	32.26	Medium	Intralink	0	18.5262
IVQIMQNPTQYKIPAWFLNR-KADVDLHKR-a12-b8	rpS18/uS13	rpS18/uS13	80	56	32.25	2	L.kluyveri	32.25	Medium	Intralink	0.013	23.1571
RAEEKFERER-MEAEAKR-a5-b6	eIF3a	eIF3a	656	650	32.13	10	L.kluyveri	32.13	Medium	Intralink	0	18.2384
AAKLAAPENEKPAVVR-KRTFKTYSYK-a3-b5	rpS15/uS19	rpS15/uS19	64	13	32.03	7	L.kluyveri	32.03	Medium	Intralink	0	18.5712
EWFDIKAPSTFENR-NVGKTLVNK-a6-b4	rpS1/eS1	rpS1/eS1	33	45	32.01	2	L.kluyveri	32.01	Medium	Intralink	0.013	9.13683
NNNKGSEAAEAEDEE-LESEKHIDFAR-a4-b5	rpS9/uS4	rpS9/uS4	179	154	32.01	6	L.kluyveri	32.01	Medium	Intralink	0.013	39.703
VKGHFGPLNYVAVSPQGTSYASGGEDGFVR-EGKFEAR-a2-b3	eIF3i	eIF3i	290	272	31.95	3	L.kluyveri	31.95	Low	Intralink	0.013	5.67099
ASKALIER-TKTVKR-a3-b2	rpS17/eS17	rpS17/eS17	14	7	31.89	2	L.kluyveri	31.89	Low	Intralink	0.013	10.1229
DLLTRDEKDPKR-IGVLSEDKKK-a8-b8	rpS9/uS4	rpS9/uS4	65	90	31.88	1	L.kluyveri	31.88	Low	Intralink	0.013	19.0727
LRVDEVQGKNLLTNFHGLDFTTDKLR-NVGKTLVNK-a9-b4	rpS1/eS1	rpS1/eS1	94	45	31.87	2	L.kluyveri	31.87	Low	Intralink	0	9.54732
LQEEERERKDQYVPDVSALDLSHSK-IQKGPVR-a9-b3	rpS17/eS17	rpS17/eS17	81	63	31.84	5	L.kluyveri	31.84	Low	Intralink	0.013	16.2187
AQHAVVLEQEKLDR-KSHKDK-a11-b4	rpS25/eS25	rpS25/eS25	46	33	31.83	2	L.kluyveri	31.83	Low	Intralink	0	25.245
KQFVIDVLHPNR-LSEIYKAEK-a1-b6	rpS24/eS24	rpS24/eS24	21	49	31.8	3	L.kluyveri	31.8	Low	Intralink	0.013	11.4609
RQEELKQQQEFER-EAREEEEKSR-a6-b8	eIF3a	eIF3a	844	856	31.77	8	L.kluyveri	31.77	Low	Intralink	0	18.0393
ALPDAVKILEPKDEEPISEPSVK-IMRDPSKNR-a7-b7	rpS3/uS3	rpS3/uS3	207	194	31.7	3	L.kluyveri	31.7	Low	Intralink	0.013	16.5552
SADAKIEHAVESQFGAGR-GAEEETVAKSR-a5-b9	rpS8/eS8	rpS8/eS8	155	135	31.7	1	L.kluyveri	31.7	Low	Intralink	0.013	29.3341
KDFNQAKHEDIDTK-TKIHR-a7-b2	rpS10/eS10	rpS10/eS10	31	10	31.69	7	L.kluyveri	31.69	Low	Intralink	0	12.2655
SFNQVEIKPEMVGHYLGEFSITYTPVR-LAAPENEKPAVVR-a8-b8	rpS15/uS19	rpS15/uS19	108	72	31.44	2	L.kluyveri	31.44	Low	Intralink	0	11.6527
AAIVQIDATPFKQWYEAHYGQALGKK-SADAKIEHAVESQFGAGR-a25-b5	rpS8/eS8	rpS8/eS8	123	151	31.4	1	L.kluyveri	31.4	Low	Intralink	0	13.8005
KQFVIDVLHPNR-LSEIYKAEK-a1-b6	rpS24/eS24	rpS24/eS24	21	49	31.39	3	L.kluyveri	31.39	Low	Intralink	0	11.4609
AEEKFERER-MEAEAKRR-a4-b6	eIF3a	eIF3a	656	650	31.38	10	L.kluyveri	31.38	Low	Intralink	0	18.2384
IVQIMQNPTQYKIPAWFLNR-KADVDLHKR-a12-b8	rpS18/uS13	rpS18/uS13	80	56	31.37	2	L.kluyveri	31.37	Low	Intralink	0	23.1571
EKLSEIYKAEK-ANVSKDELR-a2-b5	rpS24/eS24	rpS24/eS24	43	37	31.37	1	L.kluyveri	31.37	Low	Intralink	0	9.86551
EHLIQKTNETISR-AQLAELAKALK-a6-b8	eIF3a	eIF3a	589	562	31.29	6	L.kluyveri	31.29	Low	Intralink	0.013	18.3099
AQHAVVLEQEKLDR-KSHKDK-a11-b4	rpS25/eS25	rpS25/eS25	46	33	31.25	2	L.kluyveri	31.25	Low	Intralink	0.013	25.245
ISSDYKAFKAK-ILATKEAK-a6-b5	eIF3a	eIF3a	786	796	31.21	3	L.kluyveri	31.21	Low	Intralink	0.01	18.031
IAGYTTHLMKR-IQKGPVR-a10-b3	rpS17/eS17	rpS17/eS17	59	63	31.16	2	L.kluyveri	31.16	Low	Intralink	0	7.0843
NAGLGFKTPK-VSSPAGKSNK-a7-b7	rpS11/uS17	rpS11/uS17	43	148	31.16	3	L.kluyveri	31.16	Low	Intralink	0.013	9.97052
KAIALLNGK-TFALPPKQK-a1-b7	eIF3b	eIF3b	100	292	31.12	3	L.kluyveri	31.12	Low	Intralink	0.01	20.0478
EKVEQQEQPQIHKIR-KGPVRLPTK-a13-b1	rpS20/uS10	rpS20/uS10	21	53	31.08	6	L.kluyveri	31.08	Low	Intralink	0	11.1992
VLEDLVFPTEIVGKR-YLVGGNKVQK-a14-b7	rpS7/eS7	rpS7/eS7	138	148	31.07	3	L.kluyveri	31.07	Low	Intralink	0.013	13.0455
RQEELKQQQEFER-EAREEEEKSR-a6-b8	eIF3a	eIF3a	844	856	31.03	8	L.kluyveri	31.03	Low	Intralink	0.013	18.0393
IVQIMQNPTQYKIPAWFLNR-KADVDLHK-a12-b1	rpS18/uS13	rpS18/uS13	80	49	31.03	5	L.kluyveri	31.03	Low	Intralink	0	8.18499
EEEEKSRAESEKAAR-RQEELKQQQEFER-a12-b6	eIF3a	eIF3a	863	844	31.01	4	L.kluyveri	31.01	Low	Intralink	0.01	18.0393
KAIAIFVPVPSLSAYHK-LESFQAVYNKLTGK-a1-b10	rpS7/eS7	rpS7/eS7	56	175	30.98	1	L.kluyveri	30.98	Low	Intralink	0	12.8659
IVQIMQNPTQYKIPAWFLNR-KADVDLHKR-a12-b1	rpS18/uS13	rpS18/uS13	80	49	30.94	5	L.kluyveri	30.94	Low	Intralink	0.01	8.18499
LQTQVYKLGLAK-LESEKHIDFAR-a7-b5	rpS9/uS4	rpS9/uS4	115	154	30.93	4	L.kluyveri	30.93	Low	Intralink	0.013	11.7782
RLQTQVYKLGLAK-LESEKHIDFAR-a8-b5	rpS9/uS4	rpS9/uS4	115	154	30.9	4	L.kluyveri	30.9	Low	Intralink	0.013	11.7782
NAGLGFKTPKTAIEGSYIDKK-FNVLKVSSPAGK-a10-b5	rpS11/uS17	rpS11/uS17	46	141	30.87	6	L.kluyveri	30.87	Low	Intralink	0.013	12.4026
NAGLGFKTPK-VSSPAGKSNK-a7-b7	rpS11/uS17	rpS11/uS17	43	148	30.68	3	L.kluyveri	30.68	Low	Intralink	0	9.97052
IYKEVPTYR-LKIGGSMAR-a3-b2	rpS25/eS25	rpS25/eS25	52	70	30.65	3	L.kluyveri	30.65	Low	Intralink	0.013	15.4179
TPKTAIEGSYIDKK-QFTKF-a3-b4	rpS11/uS17	rpS11/uS17	46	155	30.56	2	L.kluyveri	30.56	Low	Intralink	0.013	14.4467
RGEQELEGVTDQSIPKR-KFFGLTK-a16-b1	rpS6/eS6	rpS6/eS6	131	143	30.55	1	L.kluyveri	30.55	Low	Intralink	0.01	16.3081
LKIGGSMAR-SHKDK-a2-b3	rpS25/eS25	rpS25/eS25	70	33	30.51	1	L.kluyveri	30.51	Low	Intralink	0.01	18.7015
EAREEEEKSRAESEK-RQEELKQQQEFER-a8-b6	eIF3a	eIF3a	856	844	30.42	8	L.kluyveri	30.42	Low	Intralink	0	18.0393
VVHKIEGK-VEMKDR-a4-b4	eIF3b	eIF3b	504	447	30.36	4	L.kluyveri	30.36	Low	Intralink	0	13.2237
AAKLAAPENEKPAVVR-KRTFKTYSYK-a3-b5	rpS15/uS19	rpS15/uS19	64	13	30.27	7	L.kluyveri	30.27	Low	Intralink	0.013	18.5712
IYKEVPTYR-LKIGGSMAR-a3-b2	rpS25/eS25	rpS25/eS25	52	70	30.26	3	L.kluyveri	30.26	Low	Intralink	0	15.4179
DLLTRDEKDPK-KLDYVLALK-a8-b1	rpS9/uS4	rpS9/uS4	65	92	30.2	5	L.kluyveri	30.2	Low	Intralink	0.01	13.4896
LQEEERERKDQYVPDVSALDLSHSK-IQKGPVR-a9-b3	rpS17/eS17	rpS17/eS17	81	63	30.16	5	L.kluyveri	30.16	Low	Intralink	0.01	16.2187
ERDDAKTLK-IPKVVVVR-a6-b3	eIF3g	eIF3g	191	220	30.16	1	L.kluyveri	30.16	Low	Intralink	0.01	26.3866
RALEHYEKSSFQGPPETLR-LAKETK-a8-b3	eIF3c	eIF3c	661	796	30.15	7	L.kluyveri	30.15	Low	Intralink	0	19.4237
LQTQVYKLGLAK-LESEKHIDFAR-a7-b5	rpS9/uS4	rpS9/uS4	115	154	30.14	4	L.kluyveri	30.14	Low	Intralink	0	11.7782
ISSDYKAFKAK-ILATKEAK-a6-b5	eIF3a	eIF3a	786	796	30.1	3	L.kluyveri	30.1	Low	Intralink	0.013	18.031
EASAEYAQLLAKR-NAEKAEARK-a12-b4	rpS6/eS6	rpS6/eS6	214	223	30.07	5	L.kluyveri	30.07	Low	Intralink	0.013	18.5262
EASAEYAQLLAKR-NAEKAEARK-a12-b4	rpS6/eS6	rpS6/eS6	214	223	30.04	5	L.kluyveri	30.04	Low	Intralink	0.01	18.5262
AKDHASVQINVAKVDEEGR-LAQNDGLLKNVWSYSR-a13-b9	rpS21/eS21	rpS21/eS21	38	80	30	2	L.kluyveri	30	Low	Intralink	0.013	15.6589
LRAAKLAAPENEKPAVVR-TFKTYSYK-a5-b3	rpS15/uS19	rpS15/uS19	64	13	29.93	7	L.kluyveri	29.93	Low	Intralink	0	18.5712
EAREEEEKSRAESEK-RQEELKQQQEFER-a8-b6	eIF3a	eIF3a	856	844	29.91	8	L.kluyveri	29.91	Low	Intralink	0.01	18.0393
VEKQEKPKQPK-KMNPSPSSQ-a3-b1	rpS30/eS30	rpS30/eS30	23	55	29.88	1	L.kluyveri	29.88	Low	Intralink	0	25.3781
ISSDYKAFKAK-ILATKEAK-a6-b5	eIF3a	eIF3a	786	796	29.72	3	L.kluyveri	29.72	Low	Intralink	0	18.031
ALPDAVKILEPKDEEPISEPSVK-DPSKNR-a7-b4	rpS3/uS3	rpS3/uS3	207	194	29.67	3	L.kluyveri	29.67	Low	Intralink	0.01	16.5552
ALPDAVKILEPKDEEPISEPSVK-IMRDPSKNR-a7-b7	rpS3/uS3	rpS3/uS3	207	194	29.66	3	L.kluyveri	29.66	Low	Intralink	0	16.5552
EHLIQKTNETISR-ERKAAEER-a6-b3	eIF3a	eIF3a	589	599	29.63	6	L.kluyveri	29.63	Low	Intralink	0.01	17.7815
MMEEKAAADAR-QLEEEKLR-a5-b6	eIF3a	eIF3a	638	612	29.61	2	L.kluyveri	29.61	Low	Intralink	0.013	18.492
LVGAGKKEHEEELKLHER-LIKISSDYK-a6-b3	eIF3a	eIF3a	765	780	29.58	1	L.kluyveri	29.58	Low	Intralink	0	23.2642
VEKQEKPKQPK-KMNPSPSSQ-a8-b1	rpS30/eS30	rpS30/eS30	28	55	29.54	1	L.kluyveri	29.54	Low	Intralink	0.013	23.7155
AQLAELAKALKETEGFAQGSYMNK-EHLIQKTNETISR-a8-b6	eIF3a	eIF3a	562	589	29.38	6	L.kluyveri	29.38	Low	Intralink	0.013	18.3099
NAGLGFKTPKTAIEGSYIDKK-FNVLKVSSPAGK-a10-b5	rpS11/uS17	rpS11/uS17	46	141	29.33	6	L.kluyveri	29.33	Low	Intralink	0	12.4026
WYKNAGLGFKTPK-FNVLKVSSPAGK-a10-b5	rpS11/uS17	rpS11/uS17	43	141	29.31	8	L.kluyveri	29.31	Low	Intralink	0.018	7.96468
KDQYVPDVSALDLSHSK-IQKGPVR-a1-b3	rpS17/eS17	rpS17/eS17	81	63	29.12	5	L.kluyveri	29.12	Low	Intralink	0.013	16.2187
EAKNMDAETIRK-AAVLEGEMKK-a3-b9	eIF3a	eIF3a	690	670	29.08	4	L.kluyveri	29.08	Low	Intralink	0.013	19.9135
AQLAELAKALKETEGFAQGSYMNK-EHLIQKTNETISR-a8-b6	eIF3a	eIF3a	562	589	29.05	6	L.kluyveri	29.05	Low	Intralink	0.018	18.3099
KDFNQAKHEDIDTKNLYVIK-TKIHR-a1-b2	rpS10/eS10	rpS10/eS10	25	10	29.01	1	L.kluyveri	29.01	Low	Intralink	0	19.6063
QPANTKIGGKR-RLTAKK-a6-b5	rpS8/eS8	rpS8/eS8	37	199	29	1	L.kluyveri	29	Low	Intralink	0.018	22.6953
NANYSDSEDSDDEGRKVVK-KGGASSGANR-a16-b1	eIF3c	eIF3c	110	82	28.98	3	L.kluyveri	28.98	Low	Intralink	0.013	26.581
RQEELKQQQEFER-EEEEKSRAESEK-a6-b5	eIF3a	eIF3a	844	856	28.98	8	L.kluyveri	28.98	Low	Intralink	0.018	18.0393
EASAEYAQLLAKR-ASSLKA-a12-b5	rpS6/eS6	rpS6/eS6	214	235	28.96	2	L.kluyveri	28.96	Low	Intralink	0.018	18.5262
EIPVEKVEMKDR-VVHKIEGK-a6-b4	eIF3b	eIF3b	443	504	28.94	1	L.kluyveri	28.94	Low	Intralink	0	18.3407
ALEHYEKSSFQGPPETLRDHVLYAAK-LAKETK-a7-b3	eIF3c	eIF3c	661	796	28.93	7	L.kluyveri	28.93	Low	Intralink	0.018	19.4237
EKVEQQEQPQIHK-NAENYKLVK-a2-b6	rpS20/uS10	rpS20/uS10	8	49	28.87	2	L.kluyveri	28.87	Low	Intralink	0.013	32.5201
RALEHYEKSSFQGPPETLR-LAKETK-a8-b3	eIF3c	eIF3c	661	796	28.84	7	L.kluyveri	28.84	Low	Intralink	0.013	19.4237
GKILTGTVVSTKMHR-SNKQFTKF-a12-b7	rpS11/uS17	rpS11/uS17	79	155	28.81	1	L.kluyveri	28.81	Low	Intralink	0	24.5588
NANYSDSEDSDDEGRKVVK-KGGASSGANR-a16-b1	eIF3c	eIF3c	110	82	28.81	3	L.kluyveri	28.81	Low	Intralink	0.025	26.581
RQEELKQQQEFER-EEEEKSRAESEK-a6-b5	eIF3a	eIF3a	844	856	28.79	8	L.kluyveri	28.79	Low	Intralink	0.013	18.0393
AQLAELAKALKETEGFAQGSYMNK-EHLIQKTNETISR-a11-b6	eIF3a	eIF3a	565	589	28.78	3	L.kluyveri	28.78	Low	Intralink	0.025	18.3099
SFNQVEIKPEMVGHYLGEFSITYTPVR-LAAPENEKPAVVR-a8-b8	rpS15/uS19	rpS15/uS19	108	72	28.71	2	L.kluyveri	28.71	Low	Intralink	0.013	11.6527
LRAAKLAAPENEKPAVVR-TFKTYSYK-a5-b3	rpS15/uS19	rpS15/uS19	64	13	28.59	7	L.kluyveri	28.59	Low	Intralink	0.025	18.5712
SIREIEVAGGKK-ELEKK-a11-b4	rpS7/eS7	rpS7/eS7	55	83	28.57	1	L.kluyveri	28.57	Low	Intralink	0.013	13.7341
AQLAELAKALKETEGFAQGSYMNK-EHLIQKTNETISR-a8-b6	eIF3a	eIF3a	562	589	28.51	6	L.kluyveri	28.51	Low	Intralink	0.016	18.3099
NANYSDSEDSDDEGRKVVK-KGGASSGANR-a16-b1	eIF3c	eIF3c	110	82	28.45	3	L.kluyveri	28.45	Low	Intralink	0.016	26.581
EIPVEKVEMKDR-WKVVHKIEGK-a10-b6	eIF3b	eIF3b	447	504	28.44	4	L.kluyveri	28.44	Low	Intralink	0.016	13.2237
MEAEAKRR-AEEKFER-a6-b4	eIF3a	eIF3a	650	656	28.34	10	L.kluyveri	28.34	Low	Intralink	0.025	18.2384
LAAPENEKPAVVR-KRTFKTYSYK-a8-b5	rpS15/uS19	rpS15/uS19	72	13	28.32	4	L.kluyveri	28.32	Low	Intralink	0.013	15.2907
TPKTAIEGSYIDKK-QFTKF-a3-b4	rpS11/uS17	rpS11/uS17	46	155	28.28	2	L.kluyveri	28.28	Low	Intralink	0.025	14.4467
EKVEQQEQPQIHK-NAENYKLVK-a2-b6	rpS20/uS10	rpS20/uS10	8	49	28.23	2	L.kluyveri	28.23	Low	Intralink	0.025	32.5201
SFNQVEIKPEMVGHYLGEFSITYTPVR-TFKTYSYK-a8-b3	rpS15/uS19	rpS15/uS19	108	13	28.13	1	L.kluyveri	28.13	Low	Intralink	0.032	10.5321
IVQIMQNPTQYKIPAWFLNR-KADVDLHK-a12-b1	rpS18/uS13	rpS18/uS13	80	49	28.03	5	L.kluyveri	28.03	Low	Intralink	0.013	8.18499
* Data for Ensemble 1, Cluster 0 (modeling-triple-15.2/Cluster0)
